# Supplementary material for: Dynamics of DNA Methylation in Recent Human and Great Ape Evolution
Source: PLoS Genet. 2013 Sep 5;9(9):e1003763. doi: 10.1371/journal.pgen.1003763 (PMC3764194; doi:10.1371/journal.pgen.1003763)
Supplement: Table S1 — Sample information. NA: Information not available for these samples. (XLS) [file pgen.1003763.s007.xls]

## Sheet: Sheet1
Table S1. Sample information
Sample	Genus	Sex	Date of birth	Age at blood collection
Human 1	Homo	F	Adult	Adult
Human 2	Homo	M	Adult	Adult
Human 3	Homo	F	Adult	Adult
Human 4	Homo	M	Adult	Adult
Human 5	Homo	F	Adult	Adult
Human 6	Homo	F	Adult	Adult
Human 7	Homo	M	Adult	Adult
Human 8	Homo	F	Adult	Adult
Human 9	Pan	F	Adult	Adult
Pan troglodytes schweinfurthii	Pan	M	~2000	~9
Pan troglodytes troglodytes 1	Pan	M	~1978	~31
Pan troglodytes troglodytes 2	Pan	F	~1990	~19
Pan troglodytes troglodytes 3	Pan	F	~1975	~34
Pan troglodytes verus	Pan	M	~1988	~23
Pan paniscus 1	Pan	F	~1978	NA
Pan paniscus 2	Pan	F	~1982	NA
Pan paniscus 3	Pan	F	~1971	NA
Pan paniscus 4	Pan	M	~1970	NA
Pan paniscus 5	Pan	M	~1983	NA
Pan paniscus 6	Pan	M	~1977	NA
Gorilla beringei graueri 1	Gorilla	M	~1955	~35
Gorilla beringei graueri 2	Gorilla	F	~1968	~43
Gorilla gorilla gorilla 1	Gorilla	M	~1965	~22
Gorilla gorilla gorilla 2	Gorilla	F	~1963	~27
Gorilla gorilla gorilla 3	Gorilla	F	~1986	~16
Gorilla gorilla gorilla 4	Gorilla	F	~1985	~24
Pongo pygmaeus 1	Pongo	F	~1967	~39
Pongo pygmaeus 2	Pongo	M	~1963	NA
Pongo abelii 2	Pongo	F	~1958	NA
Pongo abelii 3	Pongo	F	~ 1973	NA
Pongo abelii 4	Pongo	F	~1957	NA
Pongo abelii 5	Pongo	F	~1961	NA
