# Supplementary material for: Dynamics of DNA Methylation in Recent Human and Great Ape Evolution
Source: PLoS Genet. 2013 Sep 5;9(9):e1003763. doi: 10.1371/journal.pgen.1003763 (PMC3764194; doi:10.1371/journal.pgen.1003763)
Supplement: Table S2 — 10,404 CpG sites showing species-specific differential methylation. (XLS) [file pgen.1003763.s008.xls]

## Sheet: Sheet1
Table S2. 10,404 CpG sites showing species-specific differential methylation.
Genus showing significant difference	Probe ID	Chromosome, hg19	Start, hg19	Human mean β-value	Pan sp. mean β-value	Gorilla sp. mean β-value	Pongo sp. mean β-value	5% FDR adjusted p-value: Human vs. Pan sp.	5% FDR adjusted p-value: Human vs. Gorilla sp.	5% FDR adjusted p-value: Human vs. Pongo sp.	5% FDR adjusted p-value: Pan sp. vs. Gorilla sp.	5% FDR adjusted p-value: Pan sp. vs. Pongo sp.	5% FDR adjusted p-value: Gorilla sp. vs. Pongo sp.	Comparison to other three genera
Human	cg22381068	1	906363	0.358013	0.436273	0.681575	0.72497	0.0221494	0.0221494	0.00147874	0.00186201	0.000971305	0.549225	Differences in other genera
Human	cg22481263	1	906493	0.432361	0.516196	0.69474	0.833116	0.0274133	0.0274133	0.00147874	0.0254188	0.000971305	0.0491715	Differences in other genera
Human	cg14008593	1	1117473	0.596694	0.143803	0.150851	0.14651	9.7053e-05	9.7053e-05	0.00147874	0.239308	0.146342	0.549225	No differences in other genera
Human	cg12645236	1	1217159	0.747436	0.67186	0.669491	0.631227	0.000275857	0.000275857	0.00147874	0.554371	0.00288088	0.19429	No differences in other genera
Human	cg27179810	1	1226776	0.748859	0.617285	0.610713	0.38273	9.7053e-05	9.7053e-05	0.00147874	0.707279	0.000971305	0.011214	Differences in other genera
Human	cg01508988	1	1310123	0.25639	0.352745	0.369404	0.400057	9.7053e-05	9.7053e-05	0.00147874	0.505547	0.0149951	0.0317891	No differences in other genera
Human	cg21422400	1	1747243	0.833979	0.455004	0.472412	0.39736	9.7053e-05	9.7053e-05	0.00147874	0.118091	0.000971305	0.011214	No differences in other genera
Human	cg10057528	1	2116747	0.955642	0.367674	0.115539	0.0897703	9.7053e-05	9.7053e-05	0.00147874	0.0124204	0.000971305	0.720569	Differences in other genera
Human	cg25842470	1	2472373	0.321985	0.196762	0.207352	0.201444	0.000275857	0.000275857	0.00255429	0.899544	0.922439	0.887642	No differences in other genera
Human	cg05392440	1	2478653	0.0317891	0.151997	0.260737	0.147151	9.7053e-05	9.7053e-05	0.00147874	0.0178213	0.922439	0.0491715	Differences in other genera
Human	cg04979216	1	2836591	0.853052	0.672943	0.654185	0.627847	9.7053e-05	9.7053e-05	0.00147874	0.707279	0.0487032	0.388231	No differences in other genera
Human	cg22510139	1	3058822	0.522527	0.766398	0.845108	0.760066	9.7053e-05	9.7053e-05	0.00147874	0.00525185	0.528456	0.011214	Differences in other genera
Human	cg02073224	1	3458304	0.693399	0.5922	0.322163	0.594882	9.7053e-05	9.7053e-05	0.00255429	0.00307653	0.0978777	0.011214	Differences in other genera
Human	cg23052055	1	3606042	0.564215	0.376312	0.338873	0.28899	9.7053e-05	9.7053e-05	0.00147874	0.362818	0.0045539	0.46516	Differences in other genera
Human	cg00589002	1	3606082	0.639496	0.529707	0.495155	0.354453	0.00274309	0.00274309	0.00147874	0.204248	0.000971305	0.0186487	Differences in other genera
Human	cg02924487	1	3649344	0.644641	0.834888	0.799821	0.847533	9.7053e-05	9.7053e-05	0.00147874	0.143083	0.423113	0.549225	No differences in other genera
Human	cg20314620	1	3816831	0.144669	0.0216423	0.0267025	0.016624	9.7053e-05	9.7053e-05	0.00147874	0.0254188	0.0621965	0.0186487	No differences in other genera
Human	cg25272757	1	5825678	0.23352	0.500529	0.693776	0.648254	9.7053e-05	9.7053e-05	0.00147874	0.00307653	0.000971305	0.314802	Differences in other genera
Human	cg26003933	1	6035549	0.770638	0.655323	0.681556	0.695108	9.7053e-05	9.7053e-05	0.0472121	0.143083	0.0788574	0.887642	No differences in other genera
Human	cg12135344	1	6188120	0.613367	0.772115	0.951067	0.911846	9.7053e-05	9.7053e-05	0.00147874	0.00186201	0.00288088	0.388231	Differences in other genera
Human	cg19180828	1	6265220	0.558678	0.666899	0.700328	0.71809	0.001412	0.001412	0.00147874	0.172342	0.0149951	0.388231	No differences in other genera
Human	cg21220721	1	6341230	0.806874	0.947459	0.93359	0.95535	9.7053e-05	9.7053e-05	0.00147874	0.45655	0.146342	0.0491715	No differences in other genera
Human	cg05128003	1	6548963	0.920631	0.782035	0.718447	0.699395	9.7053e-05	9.7053e-05	0.00147874	0.0342823	0.00164802	0.632799	No differences in other genera
Human	cg00665827	1	7293835	0.874183	0.74433	0.698186	0.717143	9.7053e-05	9.7053e-05	0.00147874	0.0342823	0.374014	0.80511	No differences in other genera
Human	cg04725166	1	7887271	0.654762	0.935408	0.917604	0.936454	9.7053e-05	9.7053e-05	0.00147874	0.00186201	0.374014	0.011214	No differences in other genera
Human	cg09168692	1	7887560	0.564246	0.769398	0.753453	0.797681	9.7053e-05	9.7053e-05	0.00147874	0.172342	1	0.148415	No differences in other genera
Human	cg10385390	1	8022505	0.380726	0.148883	0.239112	0.151322	9.7053e-05	9.7053e-05	0.00147874	0.00186201	0.284475	0.011214	Differences in other genera
Human	cg12907988	1	8377868	0.504637	0.355826	0.239143	0.370459	9.7053e-05	9.7053e-05	0.00255429	0.00307653	0.528456	0.0745039	Differences in other genera
Human	cg13197521	1	9400692	0.880566	0.632232	0.545175	0.182307	9.7053e-05	9.7053e-05	0.00147874	0.0342823	0.000971305	0.011214	Differences in other genera
Human	cg02360478	1	9598932	0.802761	0.661871	0.60454	0.64926	9.7053e-05	9.7053e-05	0.00147874	0.00186201	0.528456	0.549225	No differences in other genera
Human	cg09162909	1	10075991	0.805432	0.429603	0.549862	0.449331	9.7053e-05	9.7053e-05	0.00147874	0.00186201	0.0280773	0.0186487	Differences in other genera
Human	cg13904286	1	10531991	0.308831	0.0773408	0.0799074	0.13358	9.7053e-05	9.7053e-05	0.00147874	0.505547	0.000971305	0.011214	No differences in other genera
Human	cg11066780	1	10725571	0.948863	0.374306	0.711602	0.634696	9.7053e-05	9.7053e-05	0.00147874	0.00186201	0.000971305	0.148415	Differences in other genera
Human	cg00787856	1	10857110	0.517265	0.375993	0.319264	0.427449	0.000160441	0.000160441	0.0168542	0.409082	0.0371736	0.0317891	Differences in other genera
Human	cg01013155	1	11006392	0.689654	0.540304	0.520183	0.507902	9.7053e-05	9.7053e-05	0.00147874	0.605002	0.0371736	0.80511	No differences in other genera
Human	cg08104594	1	11786092	0.697214	0.636642	0.590887	0.532402	9.7053e-05	9.7053e-05	0.00147874	0.0178213	0.000971305	0.011214	Differences in other genera
Human	cg10204259	1	12539376	0.83914	0.757071	0.663537	0.702262	9.7053e-05	9.7053e-05	0.00147874	0.0950497	0.640865	0.720569	No differences in other genera
Human	cg19283112	1	14075553	0.265373	0.118121	0.116102	0.109765	9.7053e-05	9.7053e-05	0.00147874	0.854551	0.175761	0.105511	No differences in other genera
Human	cg22431228	1	16359049	0.449599	0.328419	0.353387	0.100493	9.7053e-05	9.7053e-05	0.00147874	0.854551	0.000971305	0.011214	Differences in other genera
Human	cg04195831	1	17090834	0.675026	0.822035	0.769046	0.828477	9.7053e-05	9.7053e-05	0.00147874	0.0762131	1	0.0491715	No differences in other genera
Human	cg06178299	1	18967508	0.334534	0.239824	0.188361	0.170653	9.7053e-05	9.7053e-05	0.00147874	0.00525185	0.000971305	0.0745039	No differences in other genera
Human	cg21215218	1	19011172	0.546662	0.764647	0.824015	0.677485	9.7053e-05	9.7053e-05	0.00147874	0.00186201	0.000971305	0.011214	Differences in other genera
Human	cg09138671	1	20125846	0.294827	0.502584	0.46823	0.400574	9.7053e-05	9.7053e-05	0.00255429	0.0762131	0.00288088	0.0745039	Differences in other genera
Human	cg15505276	1	20142706	0.818533	0.776663	0.70123	0.711164	9.7053e-05	9.7053e-05	0.00147874	0.239308	0.0280773	0.80511	No differences in other genera
Human	cg26315261	1	20697328	0.475561	0.792414	0.645335	0.646865	9.7053e-05	9.7053e-05	0.00147874	0.00186201	0.000971305	0.887642	Differences in other genera
Human	cg04578903	1	21754899	0.291231	0.0975198	0.105673	0.088244	9.7053e-05	9.7053e-05	0.00147874	0.707279	0.0280773	0.0491715	No differences in other genera
Human	cg09938164	1	22458396	0.72402	0.579079	0.611905	0.562079	0.000160441	0.000160441	0.00147874	0.940713	0.120433	0.251403	No differences in other genera
Human	cg26064460	1	23703928	0.683776	0.790986	0.790628	0.783464	9.7053e-05	9.7053e-05	0.00255429	0.854551	0.584026	0.549225	No differences in other genera
Human	cg07597714	1	23800264	0.754768	0.507798	0.560799	0.574544	9.7053e-05	9.7053e-05	0.00147874	0.00813648	0.0103298	0.80511	Differences in other genera
Human	cg24792360	1	24195143	0.458928	0.625309	0.555905	0.579955	0.000160441	0.000160441	0.0114213	0.0458272	0.0371736	0.632799	No differences in other genera
Human	cg04160030	1	24195659	0.670375	0.821018	0.799974	0.814708	0.00274309	0.00274309	0.00255429	0.980862	0.208066	0.46516	No differences in other genera
Human	cg06832183	1	25228797	0.885388	0.726294	0.709326	0.719246	9.7053e-05	9.7053e-05	0.00147874	0.605002	1	0.632799	No differences in other genera
Human	cg11709544	1	26233404	0.364929	0.137836	0.0800019	0.185411	9.7053e-05	9.7053e-05	0.00147874	0.00186201	0.528456	0.011214	No differences in other genera
Human	cg10121294	1	26516508	0.916894	0.812233	0.762604	0.661725	9.7053e-05	9.7053e-05	0.00147874	0.0124204	0.000971305	0.011214	Differences in other genera
Human	cg10468070	1	26551518	0.370683	0.257071	0.0616608	0.060058	9.7053e-05	9.7053e-05	0.00147874	0.00186201	0.000971305	0.46516	Differences in other genera
Human	cg04249191	1	27384423	0.758673	0.646003	0.62265	0.663085	9.7053e-05	9.7053e-05	0.00147874	0.45655	0.974998	0.549225	No differences in other genera
Human	cg13300580	1	27440539	0.483212	0.330887	0.310584	0.377542	9.7053e-05	9.7053e-05	0.00255429	0.409082	0.0205817	0.148415	Differences in other genera
Human	cg22367705	1	27481531	0.0938888	0.671518	0.518413	0.492197	9.7053e-05	9.7053e-05	0.00147874	0.00186201	0.000971305	0.46516	Differences in other genera
Human	cg26528255	1	27652089	0.725632	0.530929	0.583723	0.528399	9.7053e-05	9.7053e-05	0.00147874	0.319767	0.146342	0.148415	No differences in other genera
Human	cg15388641	1	27732226	0.81161	0.594087	0.506708	0.484491	9.7053e-05	9.7053e-05	0.00147874	0.0342823	0.0149951	0.46516	Differences in other genera
Human	cg21168982	1	28559030	0.247132	0.126492	0.12739	0.123434	9.7053e-05	9.7053e-05	0.00147874	0.605002	0.756037	0.549225	No differences in other genera
Human	cg17786206	1	29142254	0.225637	0.0652898	0.103929	0.0684407	9.7053e-05	9.7053e-05	0.00147874	0.0124204	0.868537	0.0186487	No differences in other genera
Human	cg03254146	1	30240119	0.705727	0.833767	0.805966	0.804	0.000275857	0.000275857	0.00725565	0.172342	0.0280773	0.887642	No differences in other genera
Human	cg12654790	1	31231214	0.715026	0.639168	0.55271	0.475215	0.000665661	0.000665661	0.00147874	0.0950497	0.000971305	0.0317891	Differences in other genera
Human	cg08849613	1	31468118	0.670409	0.826218	0.833627	0.836027	9.7053e-05	9.7053e-05	0.00147874	0.605002	0.474683	0.963722	No differences in other genera
Human	cg08847173	1	31654792	0.247796	0.0674125	0.0900092	0.0829232	9.7053e-05	9.7053e-05	0.00725565	0.605002	0.0788574	0.887642	No differences in other genera
Human	cg02288777	1	32110861	0.322693	0.154346	0.163791	0.214157	9.7053e-05	9.7053e-05	0.00255429	0.409082	0.00288088	0.0745039	No differences in other genera
Human	cg16767915	1	32221888	0.670801	0.592014	0.594398	0.354577	9.7053e-05	9.7053e-05	0.00147874	0.362818	0.000971305	0.011214	Differences in other genera
Human	cg23268630	1	32264315	0.723884	0.639726	0.649778	0.414765	0.000160441	0.000160441	0.00147874	0.45655	0.000971305	0.011214	Differences in other genera
Human	cg05695604	1	34485326	0.555355	0.437541	0.29936	0.300179	0.000160441	0.000160441	0.00147874	0.0124204	0.00164802	0.963722	Differences in other genera
Human	cg26337841	1	37329331	0.814321	0.547549	0.605141	0.447748	9.7053e-05	9.7053e-05	0.00147874	0.409082	0.00164802	0.0317891	Differences in other genera
Human	cg20768399	1	38020399	0.628408	0.544309	0.529911	0.540967	9.7053e-05	9.7053e-05	0.00147874	0.940713	0.374014	0.46516	No differences in other genera
Human	cg22449745	1	38156939	0.601721	0.428035	0.427932	0.329319	9.7053e-05	9.7053e-05	0.00147874	0.172342	0.0280773	0.011214	Differences in other genera
Human	cg22022568	1	39270310	0.19734	0.295275	0.258152	0.288692	0.000665661	0.000665661	0.00147874	0.655901	0.868537	0.720569	No differences in other genera
Human	cg17449954	1	40105667	0.14139	0.329912	0.415689	0.35604	9.7053e-05	9.7053e-05	0.00147874	0.0254188	0.0621965	0.388231	Differences in other genera
Human	cg12160637	1	40105706	0.173424	0.261821	0.301921	0.276523	9.7053e-05	9.7053e-05	0.00147874	0.0342823	0.175761	0.388231	No differences in other genera
Human	cg05791142	1	41332266	0.685022	0.469225	0.543762	0.539692	9.7053e-05	9.7053e-05	0.00147874	0.00186201	0.0149951	0.80511	Differences in other genera
Human	cg27438425	1	41952221	0.437271	0.644215	0.797684	0.821165	9.7053e-05	9.7053e-05	0.00147874	0.00186201	0.000971305	0.80511	Differences in other genera
Human	cg16128096	1	42358048	0.777995	0.516768	0.495109	0.454933	9.7053e-05	9.7053e-05	0.00147874	0.362818	0.208066	0.632799	No differences in other genera
Human	cg04857403	1	43473030	0.479315	0.267699	0.148708	0.258289	9.7053e-05	9.7053e-05	0.00147874	0.0342823	0.327968	0.011214	Differences in other genera
Human	cg05087577	1	43532611	0.856041	0.735377	0.748204	0.763896	9.7053e-05	9.7053e-05	0.00147874	0.980862	0.640865	0.549225	No differences in other genera
Human	cg07458516	1	43854839	0.365278	0.202291	0.185385	0.245937	9.7053e-05	9.7053e-05	0.00147874	0.854551	0.0371736	0.19429	No differences in other genera
Human	cg06526872	1	44399363	0.197621	0.28493	0.277687	0.263606	9.7053e-05	9.7053e-05	0.00147874	0.45655	0.244636	1	No differences in other genera
Human	cg13246856	1	44399776	0.393043	0.281752	0.191543	0.227325	0.000160441	0.000160441	0.00147874	0.00307653	0.175761	0.549225	No differences in other genera
Human	cg15962314	1	44399869	0.431762	0.219232	0.127691	0.186296	9.7053e-05	9.7053e-05	0.00147874	0.00813648	0.284475	0.011214	No differences in other genera
Human	cg12599982	1	44399894	0.464994	0.248752	0.164061	0.242449	9.7053e-05	9.7053e-05	0.00147874	0.00813648	0.640865	0.011214	No differences in other genera
Human	cg26159990	1	44760607	0.727344	0.665146	0.557789	0.659796	9.7053e-05	9.7053e-05	0.00255429	0.0342823	0.423113	0.011214	Differences in other genera
Human	cg07113006	1	45097282	0.44139	0.188259	0.226565	0.104114	9.7053e-05	9.7053e-05	0.00147874	0.204248	0.000971305	0.011214	Differences in other genera
Human	cg03044096	1	45140869	0.532647	0.657129	0.850652	0.717321	9.7053e-05	9.7053e-05	0.00147874	0.00186201	0.00708149	0.011214	Differences in other genera
Human	cg04008821	1	45265309	0.294744	0.204934	0.164224	0.180141	0.00371694	0.00371694	0.00147874	0.807001	0.974998	0.80511	No differences in other genera
Human	cg18288967	1	45987694	0.348449	0.138169	0.166497	0.174011	9.7053e-05	9.7053e-05	0.00147874	0.204248	0.0788574	0.887642	No differences in other genera
Human	cg00806138	1	47881404	0.789192	0.743125	0.654217	0.361242	0.000431096	0.000431096	0.00147874	0.409082	0.000971305	0.011214	Differences in other genera
Human	cg27175287	1	47883234	0.484229	0.370669	0.328809	0.377521	9.7053e-05	9.7053e-05	0.00147874	0.75778	0.146342	0.105511	No differences in other genera
Human	cg03119043	1	47915553	0.363525	0.265776	0.194534	0.173185	0.000665661	0.000665661	0.00147874	0.0124204	0.000971305	0.0186487	No differences in other genera
Human	cg24090990	1	48452534	0.599397	0.855907	0.889542	0.796998	9.7053e-05	9.7053e-05	0.00147874	0.143083	0.0103298	0.011214	No differences in other genera
Human	cg04682580	1	53016396	0.769902	0.65884	0.615939	0.599954	9.7053e-05	9.7053e-05	0.00147874	0.00186201	0.000971305	0.388231	No differences in other genera
Human	cg26112661	1	53704558	0.430861	0.101951	0.137236	0.0911287	9.7053e-05	9.7053e-05	0.00147874	0.0762131	0.0487032	0.0491715	No differences in other genera
Human	cg18153869	1	53704641	0.388916	0.118516	0.184731	0.0939343	9.7053e-05	9.7053e-05	0.00147874	0.00525185	0.0045539	0.011214	No differences in other genera
Human	cg11682697	1	56992372	0.492098	0.342097	0.220644	0.285653	9.7053e-05	9.7053e-05	0.00147874	0.00186201	0.0045539	0.0491715	Differences in other genera
Human	cg02760152	1	57886427	0.713292	0.577434	0.596683	0.607503	9.7053e-05	9.7053e-05	0.00147874	0.807001	0.284475	0.963722	No differences in other genera
Human	cg17461600	1	57983368	0.701958	0.487439	0.295141	0.423599	9.7053e-05	9.7053e-05	0.00147874	0.00186201	0.813217	0.011214	Differences in other genera
Human	cg27427318	1	61509328	0.44428	0.147529	0.210997	0.245234	9.7053e-05	9.7053e-05	0.00147874	0.75778	0.208066	0.46516	No differences in other genera
Human	cg02426376	1	63793987	0.595632	0.768072	0.772812	0.753707	9.7053e-05	9.7053e-05	0.00452701	0.655901	0.868537	0.887642	No differences in other genera
Human	cg26304237	1	65730384	0.138404	0.29737	0.213429	0.225445	9.7053e-05	9.7053e-05	0.00147874	0.554371	0.327968	1	No differences in other genera
Human	cg04704294	1	66257822	0.514783	0.614003	0.676156	0.670798	0.000431096	0.000431096	0.00147874	0.0342823	0.0149951	0.887642	No differences in other genera
Human	cg03641225	1	68512539	0.432906	0.304836	0.309759	0.320448	0.000431096	0.000431096	0.00452701	0.854551	0.474683	0.963722	No differences in other genera
Human	cg09118625	1	68512971	0.621009	0.478709	0.484735	0.50218	9.7053e-05	9.7053e-05	0.00147874	0.899544	0.756037	0.720569	No differences in other genera
Human	cg17177995	1	70035846	0.333344	0.144986	0.128814	0.159283	9.7053e-05	9.7053e-05	0.00147874	0.605002	0.0788574	0.0745039	No differences in other genera
Human	cg15591386	1	76265299	0.655916	0.876428	0.855368	0.825949	9.7053e-05	9.7053e-05	0.00147874	0.0254188	0.00708149	0.105511	No differences in other genera
Human	cg20417424	1	77331940	0.78573	0.697684	0.63422	0.372665	9.7053e-05	9.7053e-05	0.00147874	0.143083	0.000971305	0.011214	Differences in other genera
Human	cg24409876	1	82607251	0.802961	0.736319	0.586272	0.647785	9.7053e-05	9.7053e-05	0.00147874	0.00186201	0.00164802	0.19429	Differences in other genera
Human	cg10827434	1	84944976	0.0838595	0.365645	0.348091	0.40682	9.7053e-05	9.7053e-05	0.00147874	0.0594357	0.868537	0.0491715	No differences in other genera
Human	cg08549810	1	86861232	0.542182	0.36905	0.171369	0.285319	9.7053e-05	9.7053e-05	0.00147874	0.00186201	0.374014	0.011214	Differences in other genera
Human	cg22507154	1	91185233	0.397675	0.28857	0.272869	0.226394	0.001412	0.001412	0.00147874	0.409082	0.868537	0.251403	No differences in other genera
Human	cg17140307	1	93251203	0.376281	0.120057	0.115984	0.122591	9.7053e-05	9.7053e-05	0.00147874	0.605002	0.175761	0.720569	No differences in other genera
Human	cg11226183	1	93251218	0.25653	0.0411343	0.0386342	0.0371531	9.7053e-05	9.7053e-05	0.00147874	0.980862	0.922439	1	No differences in other genera
Human	cg19258177	1	95056619	0.802506	0.736915	0.698755	0.703306	9.7053e-05	9.7053e-05	0.00147874	0.277552	0.0978777	0.80511	No differences in other genera
Human	cg14279307	1	95975855	0.742891	0.637135	0.654928	0.548132	9.7053e-05	9.7053e-05	0.00147874	0.319767	0.0149951	0.0186487	Differences in other genera
Human	cg04095498	1	96828042	0.728762	0.65161	0.650997	0.592222	0.000160441	0.000160441	0.00147874	0.75778	0.0103298	0.19429	No differences in other genera
Human	cg07960762	1	100111727	0.467432	0.635174	0.618982	0.746356	0.000160441	0.000160441	0.00147874	0.505547	0.0045539	0.0186487	Differences in other genera
Human	cg26913669	1	103574958	0.751543	0.680739	0.65563	0.680988	9.7053e-05	9.7053e-05	0.00147874	0.655901	1	0.887642	No differences in other genera
Human	cg02673636	1	109647056	0.471468	0.375065	0.350602	0.385154	9.7053e-05	9.7053e-05	0.00147874	0.0762131	0.640865	0.0186487	No differences in other genera
Human	cg08872703	1	109849854	0.761895	0.624864	0.57668	0.687133	9.7053e-05	9.7053e-05	0.00725565	0.505547	0.0205817	0.011214	Differences in other genera
Human	cg22942908	1	110578259	0.833008	0.760687	0.73466	0.53112	9.7053e-05	9.7053e-05	0.00147874	0.940713	0.000971305	0.011214	Differences in other genera
Human	cg00961932	1	110691765	0.254967	0.706894	0.629979	0.650403	9.7053e-05	9.7053e-05	0.00147874	0.0950497	0.0371736	0.549225	No differences in other genera
Human	cg04981315	1	110768719	0.81455	0.69018	0.613094	0.521858	9.7053e-05	9.7053e-05	0.00147874	0.172342	0.00288088	0.0491715	Differences in other genera
Human	cg17898124	1	112528161	0.714782	0.617134	0.607618	0.641047	9.7053e-05	9.7053e-05	0.0114213	1	0.813217	0.549225	No differences in other genera
Human	cg23010346	1	113250386	0.292249	0.0951386	0.192663	0.191961	9.7053e-05	9.7053e-05	0.00147874	0.00186201	0.000971305	0.80511	No differences in other genera
Human	cg19777710	1	113464716	0.762568	0.663602	0.666595	0.643031	9.7053e-05	9.7053e-05	0.00147874	0.854551	0.327968	0.314802	No differences in other genera
Human	cg09580336	1	116915122	0.369919	0.609351	0.466785	0.662636	9.7053e-05	9.7053e-05	0.00147874	0.0254188	0.00708149	0.011214	Differences in other genera
Human	cg19102404	1	116941269	0.817276	0.707384	0.689306	0.666941	9.7053e-05	9.7053e-05	0.00147874	0.0762131	0.000971305	0.105511	No differences in other genera
Human	cg21268653	1	116961672	0.290129	0.506294	0.433634	0.362367	9.7053e-05	9.7053e-05	0.0114213	0.00813648	0.000971305	0.148415	Differences in other genera
Human	cg07090813	1	120254330	0.3302	0.162857	0.197043	0.127898	9.7053e-05	9.7053e-05	0.00147874	0.854551	0.00288088	0.0186487	No differences in other genera
Human	cg23131777	1	120438925	0.712431	0.866302	0.878611	0.850711	9.7053e-05	9.7053e-05	0.00147874	0.707279	0.0621965	0.011214	No differences in other genera
Human	cg22774211	1	120439014	0.642984	0.769481	0.773313	0.800105	9.7053e-05	9.7053e-05	0.00147874	0.554371	0.698178	0.19429	No differences in other genera
Human	cg04080517	1	120905322	0.333309	0.0717363	0.0719216	0.0785551	9.7053e-05	9.7053e-05	0.00147874	0.409082	0.922439	0.314802	No differences in other genera
Human	cg05660005	1	145507663	0.444076	0.0603302	0.0514312	0.0525516	9.7053e-05	9.7053e-05	0.00147874	0.707279	0.922439	0.549225	No differences in other genera
Human	cg10950358	1	147253401	0.499898	0.297424	0.290135	0.388065	9.7053e-05	9.7053e-05	0.00147874	0.75778	0.00708149	0.0745039	Differences in other genera
Human	cg06512579	1	149288007	0.541355	0.349206	0.259808	0.303271	9.7053e-05	9.7053e-05	0.00147874	0.00525185	0.284475	0.251403	No differences in other genera
Human	cg21582695	1	149299381	0.525325	0.260416	0.118084	0.267419	9.7053e-05	9.7053e-05	0.00147874	0.00186201	0.756037	0.011214	Differences in other genera
Human	cg11411203	1	149333124	0.351506	0.130752	0.109918	0.222997	9.7053e-05	9.7053e-05	0.00147874	0.980862	0.00288088	0.0317891	Differences in other genera
Human	cg14497172	1	149399454	0.296387	0.137987	0.151899	0.0996772	9.7053e-05	9.7053e-05	0.00147874	0.807001	0.000971305	0.0317891	No differences in other genera
Human	cg16519842	1	149399911	0.294817	0.0802809	0.0690867	0.0828219	9.7053e-05	9.7053e-05	0.00147874	0.00186201	0.0788574	0.148415	No differences in other genera
Human	cg05024121	1	149672849	0.437729	0.328146	0.254929	0.307692	9.7053e-05	9.7053e-05	0.00147874	0.0124204	0.922439	0.148415	No differences in other genera
Human	cg13051013	1	149684418	0.735751	0.572262	0.452964	0.660632	9.7053e-05	9.7053e-05	0.0248105	0.0178213	0.000971305	0.011214	Differences in other genera
Human	cg00920799	1	149684561	0.522804	0.273537	0.0882378	0.349781	9.7053e-05	9.7053e-05	0.00147874	0.00186201	0.00708149	0.011214	Differences in other genera
Human	cg16698116	1	149981734	0.281531	0.174285	0.18096	0.173806	9.7053e-05	9.7053e-05	0.00255429	0.239308	1	0.388231	No differences in other genera
Human	cg20811730	1	150293902	0.0435845	0.237141	0.341398	0.1899	9.7053e-05	9.7053e-05	0.00147874	0.00186201	0.756037	0.011214	Differences in other genera
Human	cg16370685	1	150899163	0.289933	0.167878	0.185038	0.15356	9.7053e-05	9.7053e-05	0.00147874	0.172342	0.175761	0.0317891	No differences in other genera
Human	cg09667589	1	151400745	0.698889	0.811808	0.810461	0.815177	9.7053e-05	9.7053e-05	0.00147874	0.854551	0.756037	0.720569	No differences in other genera
Human	cg02890365	1	151518189	0.775378	0.656361	0.694687	0.684921	9.7053e-05	9.7053e-05	0.00147874	0.143083	0.0978777	0.632799	No differences in other genera
Human	cg24545100	1	151778657	0.71818	0.637307	0.608721	0.550405	0.000431096	0.000431096	0.00147874	0.899544	0.0487032	0.388231	Differences in other genera
Human	cg11661235	1	151827551	0.622789	0.749454	0.739022	0.747582	0.000431096	0.000431096	0.00255429	0.0950497	0.922439	0.887642	No differences in other genera
Human	cg07330196	1	152799942	0.774606	0.693738	0.635658	0.573996	9.7053e-05	9.7053e-05	0.00147874	0.0342823	0.000971305	0.0745039	Differences in other genera
Human	cg06034133	1	153122527	0.705264	0.630276	0.507417	0.560044	9.7053e-05	9.7053e-05	0.00147874	0.00307653	0.0149951	0.0745039	Differences in other genera
Human	cg10582450	1	153514008	0.800819	0.683279	0.63811	0.680061	9.7053e-05	9.7053e-05	0.00147874	0.854551	0.0371736	0.148415	No differences in other genera
Human	cg26337592	1	153642686	0.342005	0.189282	0.202944	0.191705	9.7053e-05	9.7053e-05	0.00725565	0.505547	0.146342	0.251403	No differences in other genera
Human	cg19518186	1	153661759	0.852399	0.728899	0.718546	0.703709	9.7053e-05	9.7053e-05	0.00147874	0.239308	0.000971305	0.148415	No differences in other genera
Human	cg15831722	1	153920347	0.757287	0.612051	0.614971	0.588708	9.7053e-05	9.7053e-05	0.00147874	0.807001	0.0788574	0.314802	No differences in other genera
Human	cg00581482	1	154298344	0.0699258	0.218408	0.226365	0.210977	9.7053e-05	9.7053e-05	0.00147874	0.605002	0.698178	0.46516	No differences in other genera
Human	cg20324858	1	154529936	0.51762	0.350191	0.310794	0.195536	0.000972069	0.000972069	0.00147874	0.0458272	0.000971305	0.011214	Differences in other genera
Human	cg05778494	1	155165346	0.745472	0.514807	0.670719	0.458184	9.7053e-05	9.7053e-05	0.00147874	0.00307653	0.0487032	0.011214	Differences in other genera
Human	cg01428953	1	155177237	0.724418	0.62249	0.621419	0.587297	0.000160441	0.000160441	0.00255429	0.277552	0.868537	0.46516	No differences in other genera
Human	cg12728516	1	155197152	0.228192	0.0813784	0.0812334	0.110978	9.7053e-05	9.7053e-05	0.00147874	0.854551	0.000971305	0.011214	No differences in other genera
Human	cg11075509	1	156182236	0.804227	0.680574	0.62114	0.676346	9.7053e-05	9.7053e-05	0.00147874	0.505547	0.284475	0.0491715	No differences in other genera
Human	cg24008892	1	156182246	0.827974	0.665194	0.613805	0.695164	9.7053e-05	9.7053e-05	0.00147874	0.319767	0.0205817	0.011214	Differences in other genera
Human	cg18114036	1	156260918	0.595926	0.411681	0.368965	0.129497	9.7053e-05	9.7053e-05	0.00147874	0.0458272	0.000971305	0.011214	Differences in other genera
Human	cg03654783	1	156634034	0.784245	0.599758	0.651034	0.189279	9.7053e-05	9.7053e-05	0.00147874	0.0762131	0.000971305	0.011214	Differences in other genera
Human	cg07418114	1	156836717	0.707385	0.519266	0.453293	0.477583	9.7053e-05	9.7053e-05	0.00147874	0.605002	1	0.720569	No differences in other genera
Human	cg26575633	1	156846336	0.576716	0.88808	0.839534	0.883444	9.7053e-05	9.7053e-05	0.00147874	0.118091	0.698178	0.0491715	No differences in other genera
Human	cg03610604	1	156851440	0.507692	0.407891	0.398842	0.425974	0.000431096	0.000431096	0.00147874	0.605002	0.120433	0.720569	No differences in other genera
Human	cg08187246	1	160054219	0.245818	0.35109	0.337562	0.36288	0.00197267	0.00197267	0.00147874	0.807001	0.374014	0.80511	No differences in other genera
Human	cg16879052	1	160054270	0.54338	0.674605	0.637916	0.668262	9.7053e-05	9.7053e-05	0.00147874	0.409082	0.868537	0.388231	No differences in other genera
Human	cg07187808	1	160054321	0.562879	0.79313	0.708649	0.707067	9.7053e-05	9.7053e-05	0.00255429	0.204248	0.146342	0.887642	No differences in other genera
Human	cg17024258	1	160370982	0.135606	0.389333	0.247695	0.260554	9.7053e-05	9.7053e-05	0.00147874	0.118091	0.0621965	0.80511	No differences in other genera
Human	cg13788685	1	161283646	0.897456	0.318275	0.619968	0.104705	9.7053e-05	9.7053e-05	0.00147874	0.00186201	0.000971305	0.011214	Differences in other genera
Human	cg04510153	1	162660951	0.306756	0.474072	0.382703	0.435261	9.7053e-05	9.7053e-05	0.00147874	0.0594357	0.423113	0.251403	No differences in other genera
Human	cg04353106	1	163136667	0.402168	0.305558	0.223491	0.204518	0.000431096	0.000431096	0.00147874	0.277552	0.0978777	0.549225	No differences in other genera
Human	cg16524049	1	165205506	0.335732	0.265903	0.202477	0.213746	0.001412	0.001412	0.00452701	0.854551	0.868537	0.720569	No differences in other genera
Human	cg12404281	1	165414806	0.706228	0.863841	0.813839	0.880123	0.000275857	0.000275857	0.00147874	0.807001	0.0149951	0.0186487	No differences in other genera
Human	cg03433241	1	166853278	0.643895	0.751096	0.74174	0.868506	0.00371694	0.00371694	0.00147874	0.554371	0.000971305	0.011214	Differences in other genera
Human	cg03192897	1	170115351	0.643342	0.787396	0.857159	0.86689	9.7053e-05	9.7053e-05	0.00147874	0.00525185	0.000971305	0.887642	Differences in other genera
Human	cg24483554	1	179544584	0.641669	0.770038	0.832382	0.75349	9.7053e-05	9.7053e-05	0.00452701	0.00525185	0.698178	0.011214	No differences in other genera
Human	cg10711209	1	179545155	0.0277473	0.174059	0.153973	0.167191	9.7053e-05	9.7053e-05	0.00147874	0.807001	0.698178	0.887642	No differences in other genera
Human	cg11853788	1	179561347	0.450644	0.571682	0.715585	0.972809	0.00197267	0.00197267	0.00147874	0.172342	0.000971305	0.011214	Differences in other genera
Human	cg14748380	1	179713788	0.582919	0.120789	0.112028	0.206238	9.7053e-05	9.7053e-05	0.00147874	0.899544	0.000971305	0.011214	No differences in other genera
Human	cg24460126	1	179713828	0.74427	0.22818	0.194203	0.281921	9.7053e-05	9.7053e-05	0.00147874	0.239308	0.0487032	0.105511	No differences in other genera
Human	cg21363811	1	179713950	0.703795	0.276411	0.294965	0.357771	9.7053e-05	9.7053e-05	0.00147874	0.505547	0.00288088	0.148415	Differences in other genera
Human	cg26334801	1	179715055	0.652409	0.837544	0.827206	0.811636	9.7053e-05	9.7053e-05	0.00147874	0.655901	0.175761	0.549225	No differences in other genera
Human	cg10146186	1	179781957	0.817001	0.749279	0.600857	0.592461	9.7053e-05	9.7053e-05	0.00147874	0.00186201	0.000971305	0.549225	Differences in other genera
Human	cg26685515	1	181394054	0.292326	0.379907	0.50406	0.378283	0.001412	0.001412	0.00452701	0.0254188	0.813217	0.0317891	Differences in other genera
Human	cg24304249	1	181455181	0.0557311	0.241116	0.227397	0.244435	9.7053e-05	9.7053e-05	0.00147874	0.75778	0.528456	0.46516	No differences in other genera
Human	cg18438894	1	184377525	0.717125	0.839291	0.816722	0.863404	9.7053e-05	9.7053e-05	0.00147874	0.75778	0.000971305	0.011214	No differences in other genera
Human	cg05045817	1	184633523	0.499606	0.146858	0.222852	0.397492	9.7053e-05	9.7053e-05	0.0168542	0.00186201	0.000971305	0.0186487	Differences in other genera
Human	cg19255053	1	184944109	0.688355	0.527833	0.590523	0.579058	9.7053e-05	9.7053e-05	0.00147874	0.00186201	0.000971305	0.46516	No differences in other genera
Human	cg05153791	1	197116622	0.762018	0.590674	0.534536	0.556121	9.7053e-05	9.7053e-05	0.00147874	0.0254188	0.00708149	0.80511	No differences in other genera
Human	cg22443762	1	197890608	0.381763	0.23971	0.258118	0.276028	0.000160441	0.000160441	0.00452701	0.277552	0.0371736	0.963722	No differences in other genera
Human	cg26816907	1	197890812	0.315472	0.0905634	0.0991299	0.0700573	9.7053e-05	9.7053e-05	0.00147874	0.319767	0.175761	0.0317891	No differences in other genera
Human	cg22448090	1	200978598	0.718367	0.511216	0.459466	0.384624	9.7053e-05	9.7053e-05	0.00147874	0.554371	0.00164802	0.148415	Differences in other genera
Human	cg26863551	1	201034930	0.691855	0.815703	0.80694	0.816769	9.7053e-05	9.7053e-05	0.00147874	0.75778	0.813217	0.46516	No differences in other genera
Human	cg17810781	1	201082982	0.667973	0.835453	0.830826	0.789976	9.7053e-05	9.7053e-05	0.00147874	0.505547	0.00288088	0.148415	No differences in other genera
Human	cg24849736	1	201084428	0.687166	0.438178	0.464333	0.240357	9.7053e-05	9.7053e-05	0.00147874	0.239308	0.000971305	0.011214	Differences in other genera
Human	cg01987224	1	201084466	0.700585	0.539997	0.54103	0.344575	9.7053e-05	9.7053e-05	0.00147874	0.980862	0.000971305	0.011214	Differences in other genera
Human	cg05783585	1	201118532	0.805787	0.637631	0.694368	0.706736	9.7053e-05	9.7053e-05	0.00147874	0.554371	0.208066	0.80511	No differences in other genera
Human	cg16258899	1	201687859	0.802313	0.65296	0.595946	0.659919	9.7053e-05	9.7053e-05	0.00147874	0.75778	0.284475	0.251403	No differences in other genera
Human	cg13077784	1	201706363	0.523204	0.268472	0.357005	0.407594	9.7053e-05	9.7053e-05	0.00147874	0.0254188	0.000971305	0.105511	Differences in other genera
Human	cg12048341	1	201712730	0.635376	0.779948	0.763368	0.8052	9.7053e-05	9.7053e-05	0.00147874	0.204248	0.974998	0.19429	No differences in other genera
Human	cg24141663	1	203095747	0.250648	0.121216	0.102525	0.112518	9.7053e-05	9.7053e-05	0.00147874	0.707279	0.868537	1	No differences in other genera
Human	cg04704856	1	203320190	0.43717	0.632005	0.722835	0.653364	9.7053e-05	9.7053e-05	0.00147874	0.277552	0.423113	0.148415	No differences in other genera
Human	cg26841068	1	203456691	0.408916	0.18664	0.255246	0.305751	9.7053e-05	9.7053e-05	0.00147874	0.00813648	0.00164802	0.251403	Differences in other genera
Human	cg12048805	1	203517551	0.786715	0.663154	0.685213	0.542735	9.7053e-05	9.7053e-05	0.00147874	0.655901	0.000971305	0.011214	Differences in other genera
Human	cg23024810	1	204524025	0.659642	0.837735	0.816911	0.791156	9.7053e-05	9.7053e-05	0.00147874	0.143083	0.0045539	0.19429	No differences in other genera
Human	cg11140044	1	205156833	0.812456	0.752111	0.698773	0.740962	0.000275857	0.000275857	0.00147874	0.362818	0.528456	0.388231	No differences in other genera
Human	cg06437052	1	205897159	0.742419	0.660854	0.649942	0.642495	9.7053e-05	9.7053e-05	0.00147874	0.940713	0.474683	0.632799	No differences in other genera
Human	cg16003790	1	205909935	0.526864	0.189406	0.0807913	0.088026	9.7053e-05	9.7053e-05	0.00147874	0.00186201	0.000971305	0.887642	No differences in other genera
Human	cg08929303	1	207227076	0.46464	0.188143	0.162199	0.135637	9.7053e-05	9.7053e-05	0.00147874	0.143083	0.000971305	0.251403	No differences in other genera
Human	cg16290275	1	208042910	0.268282	0.129798	0.0568966	0.0594637	9.7053e-05	9.7053e-05	0.00147874	0.00186201	0.000971305	0.80511	No differences in other genera
Human	cg03967293	1	209826863	0.709097	0.601877	0.607299	0.455866	9.7053e-05	9.7053e-05	0.00147874	0.362818	0.00288088	0.0317891	Differences in other genera
Human	cg00638574	1	209956565	0.725257	0.618104	0.606381	0.580505	9.7053e-05	9.7053e-05	0.00147874	0.0594357	0.0487032	0.46516	No differences in other genera
Human	cg12820481	1	211848760	0.279275	0.100307	0.0687361	0.114714	9.7053e-05	9.7053e-05	0.00147874	0.00186201	0.284475	0.011214	No differences in other genera
Human	cg05063274	1	214638168	0.950303	0.790288	0.795902	0.766952	9.7053e-05	9.7053e-05	0.00147874	0.554371	0.584026	0.388231	No differences in other genera
Human	cg11743528	1	218339560	0.220646	0.356824	0.342902	0.363929	0.000431096	0.000431096	0.00255429	0.707279	0.284475	0.720569	No differences in other genera
Human	cg06645242	1	218515560	0.636947	0.758185	0.732719	0.733317	0.000431096	0.000431096	0.00147874	0.277552	0.208066	0.963722	No differences in other genera
Human	cg24003560	1	220863347	0.308879	0.196752	0.0674423	0.08916	9.7053e-05	9.7053e-05	0.00147874	0.00525185	0.0487032	0.0745039	No differences in other genera
Human	cg21834248	1	222763810	0.25301	0.0703106	0.099622	0.0764291	9.7053e-05	9.7053e-05	0.00147874	0.0458272	0.813217	0.0491715	No differences in other genera
Human	cg13305444	1	225838196	0.727555	0.652941	0.609655	0.223284	0.00197267	0.00197267	0.00147874	0.362818	0.000971305	0.011214	Differences in other genera
Human	cg16247183	1	225865110	0.136157	0.696441	0.271134	0.323495	9.7053e-05	9.7053e-05	0.00147874	0.00186201	0.000971305	0.251403	Differences in other genera
Human	cg01077274	1	225865487	0.470421	0.838495	0.759288	0.624383	9.7053e-05	9.7053e-05	0.00147874	0.00186201	0.000971305	0.011214	Differences in other genera
Human	cg00777895	1	225965676	0.478761	0.0191638	0.0218539	0.0212535	9.7053e-05	9.7053e-05	0.00147874	1	0.640865	0.720569	No differences in other genera
Human	cg15064019	1	225965678	0.417271	0.089632	0.0854977	0.0868828	9.7053e-05	9.7053e-05	0.00147874	0.505547	0.146342	0.963722	No differences in other genera
Human	cg00672802	1	226296871	0.836831	0.748257	0.754846	0.761123	0.00274309	0.00274309	0.00147874	0.554371	0.374014	0.632799	No differences in other genera
Human	cg04206499	1	228284292	0.710759	0.836719	0.827658	0.839655	9.7053e-05	9.7053e-05	0.00147874	0.655901	0.640865	0.314802	No differences in other genera
Human	cg24455969	1	229064268	0.551625	0.398547	0.433042	0.436482	9.7053e-05	9.7053e-05	0.0248105	0.0594357	0.0487032	0.963722	Differences in other genera
Human	cg18187658	1	230294691	0.602749	0.776387	0.753737	0.793166	9.7053e-05	9.7053e-05	0.00147874	0.0950497	0.584026	0.0186487	No differences in other genera
Human	cg02943290	1	231005387	0.802945	0.293139	0.676303	0.516803	9.7053e-05	9.7053e-05	0.00147874	0.00186201	0.000971305	0.011214	Differences in other genera
Human	cg02014416	1	231376203	0.618152	0.334768	0.338467	0.481392	9.7053e-05	9.7053e-05	0.00147874	0.45655	0.0280773	0.0491715	Differences in other genera
Human	cg04126810	1	233462729	0.507657	0.670106	0.59111	0.722927	9.7053e-05	9.7053e-05	0.00147874	0.0342823	0.0788574	0.011214	Differences in other genera
Human	cg03802191	1	234615169	0.666993	0.533013	0.349345	0.234853	0.000160441	0.000160441	0.00147874	0.00186201	0.000971305	0.011214	Differences in other genera
Human	cg17720745	1	234812135	0.0431043	0.382606	0.537246	0.794063	9.7053e-05	9.7053e-05	0.00147874	0.0178213	0.000971305	0.011214	Differences in other genera
Human	cg20185945	1	238053991	0.779561	0.723415	0.661527	0.713063	9.7053e-05	9.7053e-05	0.0248105	0.239308	0.584026	0.0491715	No differences in other genera
Human	cg07595602	1	240783371	0.524207	0.620482	0.684498	0.798568	0.000275857	0.000275857	0.00147874	0.239308	0.000971305	0.0491715	Differences in other genera
Human	cg07787634	1	241715378	0.108096	0.773449	0.88858	0.799482	9.7053e-05	9.7053e-05	0.00147874	0.00186201	0.0487032	0.011214	Differences in other genera
Human	cg26687670	1	241804939	0.837236	0.757653	0.761138	0.689484	9.7053e-05	9.7053e-05	0.00147874	0.940713	0.00288088	0.0186487	No differences in other genera
Human	cg18275438	1	243053425	0.690264	0.527495	0.553448	0.585427	9.7053e-05	9.7053e-05	0.00147874	0.940713	0.120433	0.46516	No differences in other genera
Human	cg13808012	1	244094935	0.593944	0.438926	0.467776	0.369681	9.7053e-05	9.7053e-05	0.00147874	0.0342823	0.474683	0.0491715	Differences in other genera
Human	cg10776230	1	245851226	0.500215	0.828758	0.802039	0.813346	9.7053e-05	9.7053e-05	0.00147874	0.239308	0.974998	0.388231	No differences in other genera
Human	cg15561613	1	245851610	0.421267	0.825536	0.743689	0.647632	9.7053e-05	9.7053e-05	0.00147874	0.0124204	0.000971305	0.19429	Differences in other genera
Human	cg09506600	1	248100228	0.629088	0.46636	0.120917	0.494276	0.000275857	0.000275857	0.00452701	0.00186201	0.327968	0.011214	Differences in other genera
Human	cg22523072	1	248300255	0.581624	0.727658	0.785823	0.73734	0.000972069	0.000972069	0.00255429	0.277552	0.640865	0.46516	No differences in other genera
Human	cg25710298	2	286830	0.598759	0.765453	0.734985	0.737813	9.7053e-05	9.7053e-05	0.00147874	0.0594357	0.0045539	0.963722	No differences in other genera
Human	cg05738152	2	287354	0.172687	0.325072	0.292647	0.250806	0.000275857	0.000275857	0.00147874	0.899544	0.284475	0.314802	No differences in other genera
Human	cg20647799	2	465172	0.723887	0.834266	0.848668	0.831739	9.7053e-05	9.7053e-05	0.00147874	0.0254188	0.327968	0.148415	No differences in other genera
Human	cg00148862	2	1286394	0.685088	0.865591	0.838894	0.824512	9.7053e-05	9.7053e-05	0.00255429	0.0950497	0.0205817	0.720569	No differences in other genera
Human	cg06574769	2	1544352	0.835816	0.721645	0.719722	0.72715	9.7053e-05	9.7053e-05	0.00255429	0.980862	0.922439	0.963722	No differences in other genera
Human	cg14463068	2	1820315	0.82651	0.754522	0.752824	0.745498	9.7053e-05	9.7053e-05	0.00147874	0.980862	0.640865	0.887642	No differences in other genera
Human	cg02304095	2	2328709	0.577577	0.47625	0.323817	0.449669	0.000160441	0.000160441	0.00147874	0.00525185	0.120433	0.011214	Differences in other genera
Human	cg17021949	2	6589760	0.654879	0.814411	0.779348	0.808098	9.7053e-05	9.7053e-05	0.00147874	0.45655	1	0.549225	No differences in other genera
Human	cg19516340	2	10263696	0.184047	0.0722285	0.0642997	0.0614952	9.7053e-05	9.7053e-05	0.00147874	0.362818	0.120433	0.720569	No differences in other genera
Human	cg15075241	2	10587052	0.787962	0.681175	0.71338	0.682703	9.7053e-05	9.7053e-05	0.00725565	0.0178213	0.922439	0.549225	No differences in other genera
Human	cg02544320	2	11264689	0.385678	0.26173	0.20537	0.177903	9.7053e-05	9.7053e-05	0.00147874	0.0458272	0.000971305	0.0317891	No differences in other genera
Human	cg15614119	2	11925153	0.645278	0.484013	0.500331	0.484975	9.7053e-05	9.7053e-05	0.00147874	0.239308	0.175761	0.720569	No differences in other genera
Human	cg14935626	2	17776015	0.4108	0.266668	0.315022	0.242277	9.7053e-05	9.7053e-05	0.00147874	0.0594357	0.474683	0.0317891	No differences in other genera
Human	cg00995141	2	18228497	0.789434	0.719483	0.706418	0.683038	9.7053e-05	9.7053e-05	0.00147874	0.854551	0.0621965	0.388231	No differences in other genera
Human	cg13996430	2	19741587	0.813861	0.69854	0.697502	0.616791	9.7053e-05	9.7053e-05	0.00147874	0.45655	0.0280773	0.0186487	Differences in other genera
Human	cg22900681	2	25301413	0.739407	0.498934	0.444877	0.315837	9.7053e-05	9.7053e-05	0.00147874	0.505547	0.000971305	0.0745039	Differences in other genera
Human	cg20473374	2	25354401	0.364313	0.2659	0.207043	0.195308	0.00197267	0.00197267	0.00452701	0.75778	0.423113	0.720569	No differences in other genera
Human	cg09672383	2	25390540	0.40638	0.194636	0.166628	0.270133	9.7053e-05	9.7053e-05	0.00725565	0.362818	0.0371736	0.0491715	Differences in other genera
Human	cg01738095	2	26101831	0.695277	0.614778	0.560077	0.596182	0.000972069	0.000972069	0.00147874	0.118091	0.474683	0.251403	No differences in other genera
Human	cg22647546	2	26394518	0.34246	0.0725319	0.17644	0.0963628	9.7053e-05	9.7053e-05	0.00147874	0.00186201	0.0371736	0.0745039	Differences in other genera
Human	cg12368169	2	27073192	0.560405	0.392704	0.372875	0.168024	9.7053e-05	9.7053e-05	0.00147874	0.655901	0.000971305	0.011214	Differences in other genera
Human	cg03315230	2	27346938	0.623628	0.405136	0.444194	0.411724	9.7053e-05	9.7053e-05	0.00147874	0.319767	0.640865	0.632799	No differences in other genera
Human	cg19535672	2	27530455	0.307279	0.199744	0.19524	0.204403	0.000160441	0.000160441	0.0472121	0.505547	0.922439	0.887642	No differences in other genera
Human	cg07537370	2	27531124	0.66052	0.369137	0.362251	0.449195	9.7053e-05	9.7053e-05	0.00147874	0.940713	0.0280773	0.0745039	Differences in other genera
Human	cg05231308	2	27531163	0.671548	0.318245	0.313142	0.502832	9.7053e-05	9.7053e-05	0.00147874	0.854551	0.00288088	0.011214	Differences in other genera
Human	cg04527918	2	27531170	0.617485	0.279955	0.266678	0.455212	9.7053e-05	9.7053e-05	0.00147874	0.940713	0.00288088	0.011214	Differences in other genera
Human	cg05113927	2	27531244	0.859762	0.500332	0.517973	0.650023	9.7053e-05	9.7053e-05	0.00147874	1	0.0103298	0.0745039	Differences in other genera
Human	cg21709322	2	27632821	0.334833	0.260645	0.116191	0.156797	0.00371694	0.00371694	0.00147874	0.00186201	0.0149951	0.19429	Differences in other genera
Human	cg11542316	2	29135582	0.694359	0.860872	0.812977	0.852082	9.7053e-05	9.7053e-05	0.00147874	0.0178213	0.868537	0.0186487	No differences in other genera
Human	cg07791468	2	31492359	0.725171	0.607578	0.498557	0.6521	9.7053e-05	9.7053e-05	0.00147874	0.00186201	0.0205817	0.011214	Differences in other genera
Human	cg06915570	2	31522601	0.698021	0.638362	0.560024	0.542823	0.00371694	0.00371694	0.00147874	0.143083	0.0371736	0.720569	No differences in other genera
Human	cg21595092	2	42950061	0.663194	0.32743	0.462258	0.520597	9.7053e-05	9.7053e-05	0.00147874	0.00186201	0.000971305	0.314802	Differences in other genera
Human	cg00259518	2	43397515	0.805766	0.705055	0.643951	0.572554	9.7053e-05	9.7053e-05	0.00147874	0.00525185	0.000971305	0.105511	Differences in other genera
Human	cg18556455	2	45178474	0.784809	0.352482	0.466427	0.287072	9.7053e-05	9.7053e-05	0.00147874	0.204248	0.0149951	0.011214	Differences in other genera
Human	cg04094838	2	45186145	0.767676	0.685922	0.694775	0.592378	9.7053e-05	9.7053e-05	0.00147874	0.807001	0.00708149	0.0491715	Differences in other genera
Human	cg13503564	2	45539374	0.681686	0.517448	0.437727	0.607429	0.000160441	0.000160441	0.0114213	0.00813648	0.244636	0.011214	Differences in other genera
Human	cg10906428	2	46852356	0.735296	0.559978	0.513934	0.491383	9.7053e-05	9.7053e-05	0.00147874	0.172342	0.0280773	0.46516	No differences in other genera
Human	cg00391739	2	47146010	0.801973	0.689808	0.619568	0.549522	9.7053e-05	9.7053e-05	0.00147874	0.00186201	0.000971305	0.0745039	Differences in other genera
Human	cg16118678	2	47755888	0.795274	0.701879	0.685895	0.622829	9.7053e-05	9.7053e-05	0.00147874	0.409082	0.0045539	0.0745039	Differences in other genera
Human	cg02590088	2	47761452	0.837455	0.615819	0.183391	0.527013	9.7053e-05	9.7053e-05	0.00147874	0.00186201	0.868537	0.011214	Differences in other genera
Human	cg13043454	2	48980605	0.719717	0.603043	0.565545	0.611812	9.7053e-05	9.7053e-05	0.00147874	0.239308	0.868537	0.549225	No differences in other genera
Human	cg01073668	2	49115406	0.499301	0.103878	0.378922	0.36182	9.7053e-05	9.7053e-05	0.00147874	0.00186201	0.00288088	0.632799	Differences in other genera
Human	cg08031094	2	54013912	0.109751	0.248892	0.223285	0.245299	9.7053e-05	9.7053e-05	0.00147874	0.75778	0.974998	0.549225	No differences in other genera
Human	cg21487856	2	54828502	0.426424	0.558473	0.504786	0.675366	0.00656024	0.00656024	0.00147874	0.899544	0.000971305	0.011214	Differences in other genera
Human	cg16642520	2	54936739	0.28951	0.530676	0.5528	0.756776	9.7053e-05	9.7053e-05	0.00147874	0.707279	0.00164802	0.011214	Differences in other genera
Human	cg02717117	2	55458694	0.78036	0.716917	0.574561	0.511175	0.00197267	0.00197267	0.00147874	0.0594357	0.000971305	0.388231	Differences in other genera
Human	cg20921479	2	59303635	0.805999	0.672923	0.68065	0.662662	9.7053e-05	9.7053e-05	0.00147874	0.707279	0.756037	0.549225	No differences in other genera
Human	cg07203362	2	60636515	0.770891	0.500658	0.323056	0.543026	9.7053e-05	9.7053e-05	0.00147874	0.00186201	0.974998	0.011214	Differences in other genera
Human	cg10610477	2	60712421	0.814085	0.69205	0.481637	0.664781	9.7053e-05	9.7053e-05	0.00147874	0.00186201	0.813217	0.011214	Differences in other genera
Human	cg02592586	2	60830257	0.409198	0.309984	0.250913	0.261694	9.7053e-05	9.7053e-05	0.00147874	0.554371	0.640865	0.80511	No differences in other genera
Human	cg24505974	2	61202030	0.766304	0.538464	0.602795	0.615553	9.7053e-05	9.7053e-05	0.00147874	0.0950497	0.000971305	0.549225	No differences in other genera
Human	cg13650856	2	63005412	0.829261	0.75536	0.722112	0.671733	9.7053e-05	9.7053e-05	0.00147874	0.277552	0.000971305	0.105511	No differences in other genera
Human	cg26748578	2	65217211	0.322128	0.136911	0.0813361	0.202923	0.000972069	0.000972069	0.0248105	0.00186201	0.423113	0.011214	Differences in other genera
Human	cg22925694	2	65340428	0.741498	0.849706	0.853255	0.850372	0.000275857	0.000275857	0.0114213	0.940713	0.974998	0.887642	No differences in other genera
Human	cg19638749	2	70312615	0.260688	0.509152	0.37126	0.455863	9.7053e-05	9.7053e-05	0.00147874	0.00525185	0.208066	0.0745039	Differences in other genera
Human	cg02878414	2	71099177	0.530311	0.830742	0.836241	0.796583	9.7053e-05	9.7053e-05	0.00147874	0.75778	0.0280773	0.105511	No differences in other genera
Human	cg21513009	2	72079294	0.558955	0.868268	0.862787	0.827492	9.7053e-05	9.7053e-05	0.00147874	0.940713	0.0149951	0.011214	No differences in other genera
Human	cg24516106	2	72079413	0.677171	0.963927	0.958406	0.958116	9.7053e-05	9.7053e-05	0.00147874	0.707279	0.974998	1	No differences in other genera
Human	cg09467436	2	72079424	0.617719	0.919977	0.925919	0.939336	9.7053e-05	9.7053e-05	0.00147874	0.409082	0.0487032	0.19429	No differences in other genera
Human	cg25705148	2	72079498	0.527818	0.917666	0.904101	0.90734	9.7053e-05	9.7053e-05	0.00147874	0.854551	0.756037	0.963722	No differences in other genera
Human	cg01361021	2	72079609	0.433632	0.763518	0.729948	0.701349	9.7053e-05	9.7053e-05	0.00147874	0.940713	0.284475	0.549225	No differences in other genera
Human	cg14549485	2	72162697	0.671164	0.515158	0.52043	0.535277	9.7053e-05	9.7053e-05	0.00147874	0.940713	0.756037	1	No differences in other genera
Human	cg19889780	2	73114144	0.382941	0.262716	0.134525	0.165989	0.000275857	0.000275857	0.00147874	0.00186201	0.000971305	0.011214	Differences in other genera
Human	cg01383287	2	73495839	0.754334	0.405528	0.445528	0.617868	9.7053e-05	9.7053e-05	0.00147874	0.239308	0.000971305	0.011214	Differences in other genera
Human	cg21918313	2	73496203	0.5814	0.0905628	0.072774	0.124637	9.7053e-05	9.7053e-05	0.00147874	1	0.0149951	0.0317891	No differences in other genera
Human	cg15049402	2	74601431	0.776546	0.661446	0.652684	0.636094	9.7053e-05	9.7053e-05	0.00147874	0.277552	0.120433	0.720569	No differences in other genera
Human	cg03295928	2	74669349	0.296727	0.22017	0.116505	0.143441	0.00274309	0.00274309	0.00147874	0.940713	0.813217	0.46516	No differences in other genera
Human	cg04639610	2	74942001	0.49458	0.38571	0.401668	0.228277	0.000160441	0.000160441	0.00147874	0.239308	0.000971305	0.011214	Differences in other genera
Human	cg23051299	2	75938289	0.280635	0.036335	0.111478	0.0337332	9.7053e-05	9.7053e-05	0.00147874	0.00186201	0.868537	0.0186487	No differences in other genera
Human	cg08550242	2	85822152	0.33502	0.495272	0.473475	0.569141	9.7053e-05	9.7053e-05	0.00147874	0.239308	0.0045539	0.0317891	Differences in other genera
Human	cg07181902	2	85829892	0.0955707	0.201327	0.220776	0.202065	9.7053e-05	9.7053e-05	0.00147874	0.0762131	0.756037	0.720569	No differences in other genera
Human	cg00350932	2	86335912	0.369126	0.684284	0.707658	0.632771	9.7053e-05	9.7053e-05	0.00147874	0.45655	0.0149951	0.011214	No differences in other genera
Human	cg08725083	2	86790844	0.609104	0.512941	0.41271	0.267744	0.000275857	0.000275857	0.00147874	0.00525185	0.000971305	0.011214	Differences in other genera
Human	cg06816651	2	95664359	0.376101	0.462868	0.49802	0.534124	0.000160441	0.000160441	0.00147874	0.319767	0.0103298	0.549225	Differences in other genera
Human	cg14875081	2	96814660	0.323939	0.232701	0.0947916	0.0879192	9.7053e-05	9.7053e-05	0.00147874	0.00186201	0.000971305	0.19429	Differences in other genera
Human	cg01176538	2	97405546	0.277852	0.147774	0.13403	0.122331	9.7053e-05	9.7053e-05	0.00147874	0.980862	0.208066	0.388231	No differences in other genera
Human	cg21242684	2	98262069	0.280592	0.1746	0.177803	0.165346	9.7053e-05	9.7053e-05	0.00147874	0.707279	0.423113	0.388231	No differences in other genera
Human	cg19043574	2	99439533	0.215651	0.605927	0.470801	0.533888	9.7053e-05	9.7053e-05	0.00147874	0.00525185	0.0978777	0.19429	Differences in other genera
Human	cg04109781	2	100722022	0.472251	0.387231	0.317039	0.23161	0.000275857	0.000275857	0.00147874	0.505547	0.000971305	0.011214	Differences in other genera
Human	cg08297393	2	100937505	0.770798	0.651281	0.512506	0.640161	0.00197267	0.00197267	0.00255429	0.00186201	0.208066	0.0186487	Differences in other genera
Human	cg23239647	2	105273411	0.804619	0.729325	0.687332	0.676104	0.000160441	0.000160441	0.00147874	0.707279	0.584026	0.720569	No differences in other genera
Human	cg00612633	2	105759884	0.629927	0.831804	0.820247	0.843088	9.7053e-05	9.7053e-05	0.00147874	0.854551	0.0149951	0.148415	No differences in other genera
Human	cg03810768	2	109606018	0.604049	0.50437	0.481973	0.450343	9.7053e-05	9.7053e-05	0.00147874	0.362818	0.756037	0.388231	No differences in other genera
Human	cg10366439	2	110970249	0.162251	0.0223046	0.0268637	0.0463188	9.7053e-05	9.7053e-05	0.0168542	0.854551	0.0487032	0.148415	No differences in other genera
Human	cg20313969	2	112939562	0.443283	0.867897	0.792719	0.84939	9.7053e-05	9.7053e-05	0.00147874	0.00186201	0.208066	0.0317891	No differences in other genera
Human	cg27606396	2	113542117	0.590582	0.253713	0.428738	0.127175	9.7053e-05	9.7053e-05	0.00147874	0.00186201	0.000971305	0.011214	Differences in other genera
Human	cg25619440	2	118616155	0.749033	0.181924	0.194663	0.199142	9.7053e-05	9.7053e-05	0.00147874	0.118091	0.974998	0.632799	No differences in other genera
Human	cg17529152	2	120125452	0.454117	0.757865	0.740667	0.571699	9.7053e-05	9.7053e-05	0.00147874	0.118091	0.000971305	0.011214	Differences in other genera
Human	cg23196129	2	120937418	0.665298	0.815215	0.837111	0.883921	9.7053e-05	9.7053e-05	0.00147874	0.0458272	0.00164802	0.011214	No differences in other genera
Human	cg20495333	2	121107947	0.644725	0.791042	0.745009	0.792314	9.7053e-05	9.7053e-05	0.00147874	0.0762131	0.756037	0.148415	No differences in other genera
Human	cg14270760	2	121578165	0.714756	0.817798	0.810048	0.835585	9.7053e-05	9.7053e-05	0.00147874	0.854551	0.175761	0.19429	No differences in other genera
Human	cg11808459	2	122438889	0.658844	0.540829	0.520076	0.344803	9.7053e-05	9.7053e-05	0.00147874	0.980862	0.000971305	0.011214	Differences in other genera
Human	cg19451732	2	122562244	0.571469	0.810359	0.725323	0.790459	9.7053e-05	9.7053e-05	0.00147874	0.00813648	0.584026	0.105511	No differences in other genera
Human	cg03486991	2	127975738	0.481742	0.237952	0.377444	0.30954	9.7053e-05	9.7053e-05	0.00147874	0.00186201	0.000971305	0.46516	Differences in other genera
Human	cg05620288	2	129076914	0.255097	0.120279	0.0829166	0.105487	9.7053e-05	9.7053e-05	0.00147874	0.00186201	0.640865	0.011214	No differences in other genera
Human	cg03222009	2	129077232	0.688847	0.41825	0.232701	0.278595	9.7053e-05	9.7053e-05	0.00147874	0.00307653	0.00288088	0.46516	Differences in other genera
Human	cg04367427	2	129079157	0.744242	0.726989	0.503229	0.212441	0.00656024	0.00656024	0.00147874	0.00186201	0.000971305	0.011214	Differences in other genera
Human	cg08104981	2	133343149	0.97103	0.81354	0.618847	0.848662	9.7053e-05	9.7053e-05	0.00147874	0.0342823	0.0978777	0.011214	Differences in other genera
Human	cg20854539	2	135475426	0.191547	0.546976	0.587545	0.668065	9.7053e-05	9.7053e-05	0.00147874	0.143083	0.000971305	0.0745039	Differences in other genera
Human	cg09772299	2	136783103	0.551412	0.501985	0.387869	0.2316	9.7053e-05	9.7053e-05	0.00147874	0.0762131	0.000971305	0.0186487	Differences in other genera
Human	cg05766948	2	136783356	0.318775	0.152186	0.124705	0.0840992	9.7053e-05	9.7053e-05	0.00147874	0.980862	0.0103298	0.0317891	No differences in other genera
Human	cg16671674	2	142150452	0.678325	0.563422	0.529873	0.475681	9.7053e-05	9.7053e-05	0.00147874	0.605002	0.0103298	0.314802	Differences in other genera
Human	cg22923487	2	143688629	0.747011	0.665433	0.633673	0.54396	9.7053e-05	9.7053e-05	0.00147874	0.505547	0.000971305	0.011214	Differences in other genera
Human	cg26337868	2	151345498	0.616655	0.754558	0.74939	0.755074	9.7053e-05	9.7053e-05	0.00147874	0.940713	0.528456	0.720569	No differences in other genera
Human	cg22109787	2	152108040	0.826485	0.737343	0.687766	0.743647	9.7053e-05	9.7053e-05	0.00147874	0.172342	0.374014	0.0745039	No differences in other genera
Human	cg08475827	2	152266230	0.250891	0.111924	0.0891985	0.0900615	9.7053e-05	9.7053e-05	0.00147874	0.0950497	0.0103298	0.720569	No differences in other genera
Human	cg25932748	2	155554017	0.238056	0.0972456	0.0980987	0.098355	9.7053e-05	9.7053e-05	0.00147874	1	0.922439	0.963722	No differences in other genera
Human	cg21992932	2	159651813	0.405905	0.797505	0.788954	0.838251	9.7053e-05	9.7053e-05	0.00147874	0.655901	0.00164802	0.0186487	No differences in other genera
Human	ch.2.3260358R	2	159905508	0.255832	0.135572	0.144164	0.116621	9.7053e-05	9.7053e-05	0.00147874	1	0.0149951	0.0745039	No differences in other genera
Human	cg17836141	2	169212284	0.647768	0.841377	0.749005	0.806735	9.7053e-05	9.7053e-05	0.00147874	0.00186201	0.000971305	0.011214	Differences in other genera
Human	cg15742848	2	169769501	0.322345	0.291268	0.123857	0.205077	0.0221494	0.0221494	0.0168542	0.0762131	0.813217	0.148415	No differences in other genera
Human	cg15993762	2	170440699	0.407976	0.280223	0.232015	0.315271	0.000160441	0.000160441	0.00452701	0.0950497	0.0371736	0.011214	Differences in other genera
Human	cg14486905	2	171677602	0.363112	0.183636	0.193121	0.201575	9.7053e-05	9.7053e-05	0.00147874	0.505547	0.175761	0.887642	No differences in other genera
Human	cg20200080	2	171830785	0.582707	0.672472	0.71351	0.684046	9.7053e-05	9.7053e-05	0.00147874	0.0762131	0.374014	0.251403	No differences in other genera
Human	cg09281979	2	172289850	0.620159	0.51955	0.243702	0.245293	0.000972069	0.000972069	0.00147874	0.00186201	0.000971305	0.80511	Differences in other genera
Human	cg16449464	2	172864337	0.293456	0.199064	0.163568	0.155546	9.7053e-05	9.7053e-05	0.00147874	0.655901	0.423113	0.80511	No differences in other genera
Human	cg20144008	2	173037423	0.312334	0.168958	0.1542	0.165114	0.000160441	0.000160441	0.00147874	0.143083	0.640865	0.314802	No differences in other genera
Human	cg03874601	2	174505619	0.73597	0.574986	0.516361	0.482759	9.7053e-05	9.7053e-05	0.00147874	0.807001	0.698178	0.720569	No differences in other genera
Human	cg25004193	2	174889675	0.7594	0.64452	0.349365	0.635171	9.7053e-05	9.7053e-05	0.00147874	0.00186201	0.327968	0.011214	Differences in other genera
Human	cg03472880	2	176931003	0.776701	0.706373	0.698484	0.473869	9.7053e-05	9.7053e-05	0.00147874	0.605002	0.000971305	0.011214	Differences in other genera
Human	cg04194947	2	177012191	0.219792	0.385774	0.374437	0.440395	0.000160441	0.000160441	0.00147874	0.239308	0.0487032	0.314802	Differences in other genera
Human	cg09387749	2	177028680	0.254694	0.34257	0.355638	0.470776	9.7053e-05	9.7053e-05	0.00147874	0.605002	0.000971305	0.0186487	Differences in other genera
Human	cg02880032	2	179629472	0.734587	0.815515	0.846914	0.834991	0.0110214	0.0110214	0.0248105	0.75778	0.756037	0.148415	No differences in other genera
Human	cg15577595	2	185462655	0.292071	0.16731	0.167771	0.191894	0.000160441	0.000160441	0.00147874	0.554371	0.374014	0.251403	No differences in other genera
Human	cg10982364	2	200329670	0.0627141	0.198366	0.226824	0.231314	9.7053e-05	9.7053e-05	0.00147874	0.940713	0.922439	0.963722	No differences in other genera
Human	cg14914924	2	203004395	0.766178	0.669685	0.596948	0.635894	9.7053e-05	9.7053e-05	0.00147874	0.0124204	0.175761	0.19429	No differences in other genera
Human	cg07893916	2	203155462	0.806534	0.657194	0.571972	0.658171	9.7053e-05	9.7053e-05	0.00147874	0.45655	0.244636	0.251403	No differences in other genera
Human	cg03158194	2	203773242	0.812111	0.673821	0.548552	0.651355	9.7053e-05	9.7053e-05	0.00147874	0.00525185	0.974998	0.148415	Differences in other genera
Human	cg02183001	2	206551987	0.778703	0.697898	0.702875	0.365944	9.7053e-05	9.7053e-05	0.00147874	0.854551	0.000971305	0.011214	Differences in other genera
Human	cg08355702	2	207666274	0.658812	0.577438	0.573628	0.4541	9.7053e-05	9.7053e-05	0.00147874	0.605002	0.000971305	0.0186487	Differences in other genera
Human	cg13657659	2	208632393	0.845975	0.728299	0.725248	0.719971	9.7053e-05	9.7053e-05	0.00147874	0.362818	0.0978777	0.80511	No differences in other genera
Human	cg10562586	2	210444154	0.461909	0.701561	0.591189	0.621209	9.7053e-05	9.7053e-05	0.00725565	0.0178213	0.0978777	0.887642	Differences in other genera
Human	cg01123250	2	210673545	0.778538	0.643667	0.56109	0.626502	9.7053e-05	9.7053e-05	0.00147874	0.00525185	0.974998	0.011214	No differences in other genera
Human	cg14538944	2	218340518	0.767031	0.656805	0.68714	0.587775	0.000160441	0.000160441	0.00147874	0.605002	0.0103298	0.0745039	Differences in other genera
Human	cg20515101	2	218751809	0.616046	0.812596	0.787106	0.75079	9.7053e-05	9.7053e-05	0.00147874	0.143083	0.000971305	0.0745039	No differences in other genera
Human	cg23569941	2	219139048	0.669186	0.807966	0.77704	0.819884	9.7053e-05	9.7053e-05	0.00147874	0.0458272	0.756037	0.011214	No differences in other genera
Human	cg25353281	2	219155378	0.178204	0.487075	0.288033	0.515741	9.7053e-05	9.7053e-05	0.00147874	0.00186201	0.640865	0.011214	Differences in other genera
Human	cg03533294	2	219861109	0.435727	0.290192	0.290086	0.248872	9.7053e-05	9.7053e-05	0.00147874	0.554371	0.146342	0.19429	No differences in other genera
Human	cg25520960	2	219863984	0.757553	0.563187	0.632749	0.674369	9.7053e-05	9.7053e-05	0.00147874	0.0342823	0.0103298	0.314802	Differences in other genera
Human	cg08530484	2	220024606	0.654215	0.346535	0.429063	0.381789	9.7053e-05	9.7053e-05	0.00147874	0.277552	0.922439	0.19429	No differences in other genera
Human	cg11765003	2	220024730	0.517898	0.21349	0.170754	0.150062	9.7053e-05	9.7053e-05	0.00147874	0.143083	0.0045539	0.251403	No differences in other genera
Human	cg00244308	2	220253656	0.522482	0.265035	0.151052	0.291267	9.7053e-05	9.7053e-05	0.00147874	0.0124204	0.0621965	0.011214	Differences in other genera
Human	cg24666103	2	220550199	0.299451	0.396862	0.425428	0.481585	0.000275857	0.000275857	0.00147874	0.239308	0.0045539	0.0745039	Differences in other genera
Human	cg04790977	2	220717120	0.340055	0.136056	0.184714	0.128468	0.00498087	0.00498087	0.00255429	0.940713	0.175761	0.549225	No differences in other genera
Human	cg19702176	2	221801949	0.759704	0.680854	0.677107	0.644292	9.7053e-05	9.7053e-05	0.00147874	0.505547	0.868537	0.632799	No differences in other genera
Human	cg07417745	2	228582488	0.440971	0.263674	0.349326	0.293168	9.7053e-05	9.7053e-05	0.00147874	0.00813648	0.175761	0.105511	Differences in other genera
Human	cg22767408	2	230787493	0.0494532	0.274414	0.391735	0.291195	9.7053e-05	9.7053e-05	0.00147874	0.00525185	0.640865	0.0186487	Differences in other genera
Human	cg06852824	2	231582109	0.937322	0.739627	0.822641	0.660544	9.7053e-05	9.7053e-05	0.00147874	0.0254188	0.146342	0.0745039	No differences in other genera
Human	cg19610750	2	231714995	0.238595	0.855694	0.412897	0.860001	9.7053e-05	9.7053e-05	0.00147874	0.00186201	0.374014	0.011214	Differences in other genera
Human	cg07929768	2	232055508	0.49381	0.637184	0.619734	0.617145	0.000275857	0.000275857	0.0114213	0.940713	0.698178	0.963722	No differences in other genera
Human	cg27661104	2	232645033	0.483502	0.206386	0.21092	0.304624	9.7053e-05	9.7053e-05	0.00147874	0.554371	0.0103298	0.011214	Differences in other genera
Human	cg01355526	2	232918190	0.69895	0.792625	0.798043	0.816542	9.7053e-05	9.7053e-05	0.00147874	0.605002	0.0103298	0.46516	No differences in other genera
Human	cg26181818	2	233323935	0.646204	0.551199	0.45776	0.448174	0.000431096	0.000431096	0.00147874	0.0178213	0.00708149	0.963722	Differences in other genera
Human	cg00862675	2	234580481	0.740001	0.635521	0.585498	0.578016	9.7053e-05	9.7053e-05	0.00147874	0.899544	0.0788574	0.80511	No differences in other genera
Human	cg21493483	2	236044744	0.479399	0.766623	0.825835	0.57197	9.7053e-05	9.7053e-05	0.0248105	0.0254188	0.00164802	0.011214	Differences in other genera
Human	cg24768561	2	236401800	0.46251	0.526772	0.736416	0.714044	0.00656024	0.00656024	0.00147874	0.00186201	0.000971305	0.720569	Differences in other genera
Human	cg21368566	2	236568913	0.818151	0.728979	0.747631	0.69737	9.7053e-05	9.7053e-05	0.00147874	0.707279	0.146342	0.314802	No differences in other genera
Human	cg15068641	2	236636823	0.767278	0.689674	0.676798	0.450777	9.7053e-05	9.7053e-05	0.00147874	0.605002	0.000971305	0.011214	Differences in other genera
Human	cg19761110	2	236774071	0.393777	0.454791	0.558385	0.641048	0.0110214	0.0110214	0.00147874	0.143083	0.00288088	0.0745039	Differences in other genera
Human	cg20128773	2	236923534	0.564599	0.870752	0.884149	0.870795	9.7053e-05	9.7053e-05	0.00147874	0.0254188	0.0621965	0.011214	No differences in other genera
Human	cg02466801	2	237067469	0.543323	0.32319	0.306936	0.246248	9.7053e-05	9.7053e-05	0.00147874	0.980862	0.0280773	0.105511	No differences in other genera
Human	cg14974782	2	237085626	0.295451	0.196181	0.181768	0.186411	9.7053e-05	9.7053e-05	0.00147874	0.899544	0.868537	0.80511	No differences in other genera
Human	cg10012722	2	237085763	0.359015	0.266107	0.097613	0.118403	0.00274309	0.00274309	0.00147874	0.00186201	0.000971305	0.314802	Differences in other genera
Human	cg13229084	2	237148866	0.471946	0.393818	0.339071	0.31655	0.000160441	0.000160441	0.00147874	0.0762131	0.00708149	0.80511	No differences in other genera
Human	cg01647561	2	238199815	0.336861	0.232654	0.242522	0.158735	0.000431096	0.000431096	0.00147874	0.0762131	0.0621965	0.0186487	No differences in other genera
Human	cg25485435	2	238767502	0.537082	0.301509	0.379705	0.253757	9.7053e-05	9.7053e-05	0.00147874	0.00813648	0.208066	0.0745039	Differences in other genera
Human	cg07150777	2	239996253	0.964338	0.698795	0.663278	0.601875	9.7053e-05	9.7053e-05	0.00147874	0.0950497	0.0045539	0.148415	Differences in other genera
Human	cg00256789	2	241083754	0.672848	0.848147	0.845194	0.814504	9.7053e-05	9.7053e-05	0.00147874	1	0.175761	0.148415	No differences in other genera
Human	cg13030331	2	241497599	0.334333	0.24583	0.122063	0.0729197	0.00498087	0.00498087	0.00147874	0.0458272	0.000971305	0.011214	Differences in other genera
Human	cg03991953	2	241764454	0.780643	0.697023	0.693791	0.680799	9.7053e-05	9.7053e-05	0.00147874	1	0.374014	0.632799	No differences in other genera
Human	cg14059464	2	241901988	0.801922	0.708248	0.712214	0.711053	9.7053e-05	9.7053e-05	0.00147874	0.409082	0.868537	0.887642	No differences in other genera
Human	cg03667591	2	242040890	0.506373	0.418343	0.360018	0.172897	0.00371694	0.00371694	0.00147874	0.204248	0.000971305	0.011214	Differences in other genera
Human	cg21249771	2	242484705	0.731749	0.543481	0.643287	0.227346	0.000160441	0.000160441	0.00147874	0.204248	0.000971305	0.011214	Differences in other genera
Human	cg01892727	3	3221728	0.545253	0.301252	0.309129	0.423758	9.7053e-05	9.7053e-05	0.00147874	0.75778	0.000971305	0.0317891	Differences in other genera
Human	cg24259363	3	8525217	0.678478	0.541469	0.471918	0.495031	9.7053e-05	9.7053e-05	0.00147874	0.0950497	0.0149951	0.80511	No differences in other genera
Human	cg16448890	3	8783613	0.307918	0.564282	0.424489	0.755875	9.7053e-05	9.7053e-05	0.00147874	0.00186201	0.000971305	0.011214	Differences in other genera
Human	cg27345946	3	9835511	0.602556	0.500714	0.321555	0.477989	0.000275857	0.000275857	0.00255429	0.00186201	0.175761	0.011214	Differences in other genera
Human	cg05571558	3	10436304	0.761513	0.400269	0.38496	0.266611	9.7053e-05	9.7053e-05	0.00147874	0.554371	0.000971305	0.011214	Differences in other genera
Human	cg27082881	3	11062724	0.729154	0.617901	0.591621	0.538764	9.7053e-05	9.7053e-05	0.00147874	0.409082	0.0621965	0.314802	No differences in other genera
Human	cg04548463	3	12837740	0.538515	0.77101	0.693394	0.853826	9.7053e-05	9.7053e-05	0.00147874	0.0950497	0.000971305	0.011214	Differences in other genera
Human	cg07562055	3	12883451	0.302606	0.178069	0.145236	0.153801	9.7053e-05	9.7053e-05	0.00147874	0.807001	1	0.963722	No differences in other genera
Human	cg01368900	3	13113959	0.750339	0.619766	0.623308	0.50529	0.000431096	0.000431096	0.00147874	0.505547	0.000971305	0.0186487	Differences in other genera
Human	cg21924571	3	13114441	0.393823	0.287021	0.222666	0.251389	0.00274309	0.00274309	0.00147874	0.0254188	0.0205817	0.46516	Differences in other genera
Human	cg03926815	3	13114681	0.293177	0.135531	0.0883271	0.0729451	9.7053e-05	9.7053e-05	0.00147874	0.0254188	0.0149951	0.549225	No differences in other genera
Human	cg00816609	3	13679471	0.535441	0.688388	0.686602	0.681254	9.7053e-05	9.7053e-05	0.00147874	0.980862	0.756037	0.80511	No differences in other genera
Human	cg03912774	3	14597539	0.309239	0.389656	0.462568	0.46048	0.000972069	0.000972069	0.00147874	0.319767	0.244636	0.80511	No differences in other genera
Human	cg05734973	3	15139826	0.332399	0.149752	0.152846	0.066699	9.7053e-05	9.7053e-05	0.00147874	0.854551	0.000971305	0.011214	No differences in other genera
Human	cg11208165	3	16308357	0.768601	0.625386	0.694426	0.477974	9.7053e-05	9.7053e-05	0.00147874	0.0762131	0.000971305	0.011214	Differences in other genera
Human	cg06615816	3	19184794	0.741976	0.597587	0.673876	0.407563	9.7053e-05	9.7053e-05	0.00147874	0.319767	0.000971305	0.011214	Differences in other genera
Human	cg18543142	3	23137484	0.767993	0.636784	0.610703	0.615571	9.7053e-05	9.7053e-05	0.00147874	0.899544	0.756037	0.963722	No differences in other genera
Human	cg20222519	3	23245916	0.440563	0.264501	0.210511	0.325824	9.7053e-05	9.7053e-05	0.00452701	0.0950497	0.208066	0.0317891	Differences in other genera
Human	cg16863190	3	37092193	0.738829	0.867764	0.882593	0.864441	9.7053e-05	9.7053e-05	0.00147874	0.204248	0.698178	0.0745039	No differences in other genera
Human	cg24050474	3	39544326	0.618125	0.69912	0.789437	0.768651	0.00656024	0.00656024	0.00147874	0.0458272	0.244636	0.720569	No differences in other genera
Human	cg01996116	3	42846907	0.683583	0.83753	0.889845	0.935816	9.7053e-05	9.7053e-05	0.00147874	0.204248	0.000971305	0.19429	No differences in other genera
Human	cg26158023	3	42881414	0.283981	0.396759	0.350825	0.398411	9.7053e-05	9.7053e-05	0.00147874	0.0458272	0.756037	0.19429	No differences in other genera
Human	cg21979032	3	42917517	0.774106	0.694931	0.627045	0.647867	9.7053e-05	9.7053e-05	0.00147874	0.00525185	0.0103298	0.720569	Differences in other genera
Human	cg13919821	3	44753865	0.643163	0.347679	0.372079	0.341668	9.7053e-05	9.7053e-05	0.00147874	0.143083	0.474683	0.148415	No differences in other genera
Human	cg09700085	3	45838028	0.215127	0.0881114	0.0847249	0.104928	9.7053e-05	9.7053e-05	0.00147874	0.980862	0.0621965	0.105511	No differences in other genera
Human	cg16320329	3	45981161	0.746824	0.128518	0.180036	0.295133	9.7053e-05	9.7053e-05	0.00147874	0.0124204	0.000971305	0.0186487	Differences in other genera
Human	cg13276631	3	46872239	0.775757	0.696249	0.688484	0.678056	9.7053e-05	9.7053e-05	0.00147874	0.899544	0.0280773	0.720569	No differences in other genera
Human	cg07805345	3	46922486	0.818916	0.713589	0.728461	0.646865	9.7053e-05	9.7053e-05	0.00147874	0.940713	0.0205817	0.0317891	Differences in other genera
Human	cg04663057	3	46933782	0.311177	0.207705	0.131741	0.156885	9.7053e-05	9.7053e-05	0.00147874	0.0594357	0.0788574	0.251403	No differences in other genera
Human	cg00906812	3	47018657	0.304564	0.199078	0.0896924	0.16498	9.7053e-05	9.7053e-05	0.00147874	0.00186201	0.00708149	0.011214	No differences in other genera
Human	cg02773588	3	48698519	0.716044	0.60635	0.579411	0.366457	0.001412	0.001412	0.00147874	0.45655	0.000971305	0.0186487	Differences in other genera
Human	cg01919208	3	49170496	0.43341	0.762082	0.671723	0.611652	9.7053e-05	9.7053e-05	0.00147874	0.00307653	0.000971305	0.148415	Differences in other genera
Human	cg27212541	3	49507385	0.309673	0.197705	0.186855	0.165934	0.000275857	0.000275857	0.00147874	0.854551	0.120433	0.19429	No differences in other genera
Human	cg01204305	3	49756497	0.381705	0.234724	0.230071	0.215015	9.7053e-05	9.7053e-05	0.00147874	0.980862	0.146342	0.388231	No differences in other genera
Human	cg20947470	3	50232343	0.620045	0.587292	0.546314	0.38097	0.0221494	0.0221494	0.00147874	0.980862	0.000971305	0.011214	Differences in other genera
Human	cg08097657	3	50313996	0.374554	0.336627	0.185134	0.247083	0.00855863	0.00855863	0.00147874	0.0342823	0.584026	0.148415	Differences in other genera
Human	cg24019851	3	50314291	0.518235	0.471439	0.370255	0.389767	0.00855863	0.00855863	0.00147874	0.204248	0.423113	0.632799	No differences in other genera
Human	cg20912205	3	50337305	0.297191	0.524724	0.475498	0.417787	9.7053e-05	9.7053e-05	0.00147874	1	0.120433	0.251403	No differences in other genera
Human	cg05118960	3	50359978	0.831417	0.292611	0.638963	0.170417	9.7053e-05	9.7053e-05	0.00147874	0.00186201	0.0371736	0.011214	Differences in other genera
Human	cg22075146	3	50408111	0.55249	0.384964	0.471899	0.231307	9.7053e-05	9.7053e-05	0.00147874	0.0178213	0.000971305	0.011214	Differences in other genera
Human	cg00383793	3	50488162	0.515471	0.844931	0.88566	0.87286	9.7053e-05	9.7053e-05	0.00147874	0.00186201	0.00164802	0.388231	No differences in other genera
Human	cg15597107	3	50567845	0.420105	0.158823	0.201147	0.146281	9.7053e-05	9.7053e-05	0.00147874	0.0178213	1	0.0317891	No differences in other genera
Human	cg02047661	3	51976883	0.675175	0.406963	0.393749	0.118466	9.7053e-05	9.7053e-05	0.00147874	0.118091	0.000971305	0.011214	Differences in other genera
Human	cg00238349	3	52187791	0.394923	0.216383	0.118891	0.186689	9.7053e-05	9.7053e-05	0.00147874	0.00186201	0.0045539	0.011214	Differences in other genera
Human	cg02417408	3	52280688	0.695927	0.599321	0.589267	0.55629	0.000431096	0.000431096	0.00147874	0.807001	0.244636	0.549225	No differences in other genera
Human	cg20891622	3	52303511	0.759513	0.644141	0.644747	0.565532	9.7053e-05	9.7053e-05	0.00147874	1	0.000971305	0.011214	Differences in other genera
Human	cg05882673	3	52321603	0.430891	0.649672	0.682577	0.647979	9.7053e-05	9.7053e-05	0.00147874	0.00813648	0.284475	0.0317891	No differences in other genera
Human	cg13476950	3	52351680	0.417382	0.266836	0.0838142	0.107112	0.000431096	0.000431096	0.00147874	0.00186201	0.000971305	0.388231	Differences in other genera
Human	cg06134964	3	52812033	0.548177	0.807623	0.754797	0.707541	9.7053e-05	9.7053e-05	0.00147874	0.0178213	0.000971305	0.148415	Differences in other genera
Human	cg20543426	3	55581094	0.610502	0.159522	0.478477	0.300818	9.7053e-05	9.7053e-05	0.00147874	0.00186201	0.000971305	0.0186487	Differences in other genera
Human	cg26435149	3	55605611	0.179651	0.374866	0.261051	0.250902	9.7053e-05	9.7053e-05	0.00147874	0.0124204	0.00164802	0.80511	Differences in other genera
Human	cg27418402	3	64008161	0.810068	0.6834	0.564483	0.694883	9.7053e-05	9.7053e-05	0.00147874	0.00525185	1	0.0491715	Differences in other genera
Human	cg15316508	3	64008330	0.279444	0.11949	0.121416	0.111838	9.7053e-05	9.7053e-05	0.00147874	0.319767	0.327968	0.80511	No differences in other genera
Human	cg06489077	3	65532188	0.813597	0.705255	0.729293	0.740447	9.7053e-05	9.7053e-05	0.00147874	0.899544	0.698178	0.963722	No differences in other genera
Human	cg05068866	3	66633374	0.51048	0.260792	0.35627	0.207587	9.7053e-05	9.7053e-05	0.00147874	0.00813648	0.640865	0.011214	Differences in other genera
Human	cg14630001	3	66633408	0.51972	0.304869	0.415505	0.235485	9.7053e-05	9.7053e-05	0.00147874	0.00186201	0.0621965	0.011214	Differences in other genera
Human	cg20077230	3	67022852	0.270598	0.390952	0.49487	0.475091	0.000665661	0.000665661	0.00255429	0.0124204	0.0621965	0.963722	Differences in other genera
Human	cg00369990	3	69129751	0.371437	0.220794	0.210981	0.214697	9.7053e-05	9.7053e-05	0.00147874	0.362818	0.584026	0.887642	No differences in other genera
Human	cg22125112	3	69402811	0.370895	0.624438	0.681193	0.678755	9.7053e-05	9.7053e-05	0.00147874	0.362818	0.474683	0.963722	No differences in other genera
Human	cg12466700	3	69789955	0.61927	0.296621	0.274548	0.365446	9.7053e-05	9.7053e-05	0.00147874	0.75778	0.0045539	0.011214	No differences in other genera
Human	cg04432275	3	70901528	0.960196	0.830164	0.831722	0.842984	9.7053e-05	9.7053e-05	0.00147874	1	0.528456	0.549225	No differences in other genera
Human	cg20525486	3	71111923	0.200937	0.241382	0.276937	0.267208	9.7053e-05	9.7053e-05	0.00452701	1	0.584026	0.80511	No differences in other genera
Human	cg07278181	3	71293767	0.805793	0.621744	0.704149	0.741113	9.7053e-05	9.7053e-05	0.00147874	0.00307653	0.000971305	0.148415	Differences in other genera
Human	cg19787535	3	87843755	0.679481	0.804522	0.770927	0.816683	9.7053e-05	9.7053e-05	0.00147874	0.277552	0.146342	0.0745039	No differences in other genera
Human	cg08422054	3	100875565	0.760477	0.65608	0.559529	0.677891	9.7053e-05	9.7053e-05	0.00147874	0.00186201	0.244636	0.011214	Differences in other genera
Human	cg03584693	3	101280436	0.316607	0.572208	0.634046	0.651436	9.7053e-05	9.7053e-05	0.00147874	0.0950497	0.00288088	0.632799	No differences in other genera
Human	cg20995984	3	109128685	0.803313	0.697694	0.700048	0.738196	9.7053e-05	9.7053e-05	0.00147874	0.0950497	0.00288088	0.0186487	No differences in other genera
Human	cg15136953	3	110793466	0.765538	0.688216	0.684331	0.65562	9.7053e-05	9.7053e-05	0.00147874	0.980862	0.244636	0.388231	No differences in other genera
Human	cg20933631	3	113666370	0.0899299	0.239962	0.259522	0.227919	9.7053e-05	9.7053e-05	0.00147874	0.143083	0.528456	0.0491715	No differences in other genera
Human	cg18852618	3	113897736	0.236894	0.385165	0.308251	0.449988	0.000431096	0.000431096	0.00147874	0.940713	0.0103298	0.0317891	Differences in other genera
Human	cg25564800	3	122234134	0.278582	0.154881	0.0860778	0.0809512	9.7053e-05	9.7053e-05	0.00147874	0.00186201	0.000971305	0.251403	No differences in other genera
Human	cg15230931	3	122632501	0.656192	0.433573	0.442487	0.44452	9.7053e-05	9.7053e-05	0.00147874	0.239308	0.146342	1	No differences in other genera
Human	cg25439655	3	122641248	0.25948	0.951972	0.39648	0.439941	9.7053e-05	9.7053e-05	0.00147874	0.00186201	0.000971305	0.314802	Differences in other genera
Human	cg17170942	3	124452405	0.758497	0.615224	0.620707	0.646098	9.7053e-05	9.7053e-05	0.00147874	0.45655	0.0149951	0.19429	No differences in other genera
Human	cg11830761	3	126007485	0.425723	0.743308	0.714562	0.603527	9.7053e-05	9.7053e-05	0.00147874	0.362818	0.0045539	0.0745039	Differences in other genera
Human	cg01127320	3	126134977	0.563735	0.391654	0.465271	0.372024	9.7053e-05	9.7053e-05	0.00147874	0.00186201	0.640865	0.0186487	Differences in other genera
Human	cg21487550	3	127056955	0.495878	0.322756	0.240451	0.308688	0.000160441	0.000160441	0.00255429	0.319767	0.423113	0.314802	No differences in other genera
Human	cg17533116	3	127518847	0.521168	0.291232	0.351199	0.33712	9.7053e-05	9.7053e-05	0.00147874	0.319767	0.528456	0.549225	No differences in other genera
Human	cg17340391	3	128151578	0.206371	0.563685	0.452001	0.761241	9.7053e-05	9.7053e-05	0.00147874	0.00186201	0.000971305	0.011214	Differences in other genera
Human	cg00241663	3	128209772	0.218292	0.3577	0.366353	0.490348	9.7053e-05	9.7053e-05	0.00147874	0.75778	0.000971305	0.0317891	Differences in other genera
Human	cg05566961	3	128398685	0.789614	0.632944	0.553923	0.559747	9.7053e-05	9.7053e-05	0.00147874	0.0178213	0.0205817	0.963722	Differences in other genera
Human	cg19405504	3	129611515	0.486465	0.25151	0.271416	0.239277	9.7053e-05	9.7053e-05	0.00147874	0.75778	0.0621965	0.0745039	No differences in other genera
Human	cg20894410	3	131222106	0.547156	0.789878	0.684683	0.727124	9.7053e-05	9.7053e-05	0.00147874	0.277552	0.813217	0.388231	No differences in other genera
Human	cg04231050	3	133191297	0.665146	0.361874	0.342655	0.311604	9.7053e-05	9.7053e-05	0.00147874	0.277552	0.0371736	0.80511	No differences in other genera
Human	cg16954004	3	133613567	0.534021	0.799802	0.79817	0.678068	9.7053e-05	9.7053e-05	0.00147874	0.172342	0.0371736	0.0186487	Differences in other genera
Human	cg19529551	3	133615241	0.422626	0.232086	0.122402	0.189009	9.7053e-05	9.7053e-05	0.00147874	0.00186201	0.0788574	0.011214	No differences in other genera
Human	cg15709065	3	134090737	0.76354	0.662185	0.581951	0.532787	0.00274309	0.00274309	0.00147874	0.00186201	0.000971305	0.105511	Differences in other genera
Human	cg23729331	3	136573684	0.681698	0.804606	0.799972	0.815328	0.000160441	0.000160441	0.00147874	0.807001	0.208066	0.46516	No differences in other genera
Human	cg14775286	3	137833494	0.448853	0.182825	0.292976	0.254224	9.7053e-05	9.7053e-05	0.00147874	0.0342823	0.0788574	0.46516	Differences in other genera
Human	cg09698395	3	138109298	0.695212	0.558525	0.585437	0.265556	9.7053e-05	9.7053e-05	0.00147874	0.899544	0.000971305	0.011214	Differences in other genera
Human	cg18755942	3	138666719	0.809329	0.661523	0.618897	0.725781	9.7053e-05	9.7053e-05	0.00147874	0.707279	0.0103298	0.011214	Differences in other genera
Human	cg24187645	3	140959388	0.709897	0.832787	0.819319	0.817705	9.7053e-05	9.7053e-05	0.00147874	0.143083	0.00708149	0.720569	No differences in other genera
Human	cg00063773	3	142314493	0.404119	0.30283	0.264216	0.272661	0.000160441	0.000160441	0.00725565	0.940713	0.756037	0.963722	No differences in other genera
Human	cg14473344	3	142840240	0.167289	0.427792	0.386942	0.833746	9.7053e-05	9.7053e-05	0.00147874	0.204248	0.000971305	0.011214	Differences in other genera
Human	cg11663376	3	147089629	0.315639	0.200786	0.184776	0.192757	9.7053e-05	9.7053e-05	0.00255429	0.75778	0.698178	0.80511	No differences in other genera
Human	cg14630032	3	148898124	0.672429	0.610162	0.590921	0.508775	0.000160441	0.000160441	0.00147874	0.505547	0.0103298	0.105511	No differences in other genera
Human	cg10709925	3	149768629	0.948058	0.851345	0.820489	0.824729	9.7053e-05	9.7053e-05	0.00147874	0.554371	0.922439	0.720569	No differences in other genera
Human	cg04400940	3	150329548	0.940864	0.793673	0.812532	0.784867	9.7053e-05	9.7053e-05	0.00147874	0.854551	0.640865	0.46516	No differences in other genera
Human	cg07632615	3	150819587	0.547746	0.667773	0.647791	0.676658	0.000160441	0.000160441	0.00147874	0.319767	0.922439	0.46516	No differences in other genera
Human	cg06573459	3	153840654	0.336453	0.211992	0.15742	0.133895	0.000160441	0.000160441	0.00147874	0.0950497	0.00164802	0.19429	No differences in other genera
Human	cg02582963	3	153840718	0.452033	0.341078	0.355332	0.30053	9.7053e-05	9.7053e-05	0.00147874	0.505547	0.584026	0.251403	No differences in other genera
Human	cg08881785	3	155465076	0.736083	0.660327	0.449073	0.579465	9.7053e-05	9.7053e-05	0.00147874	0.00813648	0.208066	0.0317891	Differences in other genera
Human	cg18040826	3	156543194	0.735447	0.845074	0.854966	0.851291	9.7053e-05	9.7053e-05	0.00147874	0.319767	0.528456	0.963722	No differences in other genera
Human	cg21178254	3	156879083	0.613693	0.242744	0.450058	0.166153	9.7053e-05	9.7053e-05	0.00147874	0.00186201	0.0045539	0.011214	Differences in other genera
Human	cg12315391	3	157815145	0.199583	0.314738	0.428773	0.418633	0.000665661	0.000665661	0.00147874	0.00813648	0.00708149	0.963722	Differences in other genera
Human	cg09406615	3	165555103	0.492907	0.389077	0.254131	0.403243	0.000275857	0.000275857	0.0248105	0.172342	0.0978777	0.011214	Differences in other genera
Human	cg14572252	3	169309425	0.757259	0.675084	0.400254	0.643215	9.7053e-05	9.7053e-05	0.00255429	0.00186201	0.974998	0.011214	Differences in other genera
Human	cg09216620	3	178425722	0.629015	0.456166	0.519727	0.505924	9.7053e-05	9.7053e-05	0.00147874	0.0124204	0.0045539	0.314802	No differences in other genera
Human	cg11238669	3	180410960	0.0922951	0.309228	0.209245	0.322973	9.7053e-05	9.7053e-05	0.00147874	0.118091	0.423113	0.0491715	Differences in other genera
Human	cg23078522	3	180694646	0.680739	0.593939	0.608417	0.560463	0.0177212	0.0177212	0.00147874	0.655901	0.327968	0.0491715	No differences in other genera
Human	cg01530605	3	181414848	0.297354	0.538997	0.522223	0.462966	9.7053e-05	9.7053e-05	0.00255429	0.277552	0.0103298	0.388231	Differences in other genera
Human	cg01324343	3	183735012	0.56657	0.694585	0.807679	0.68957	0.000431096	0.000431096	0.0168542	0.0594357	0.374014	0.011214	Differences in other genera
Human	cg06398251	3	184033620	0.608122	0.5215	0.454355	0.455184	0.000275857	0.000275857	0.00147874	0.0124204	0.00708149	1	No differences in other genera
Human	ch.3.3596501R	3	184042802	0.278273	0.154499	0.153859	0.153734	9.7053e-05	9.7053e-05	0.00147874	0.319767	0.922439	0.549225	No differences in other genera
Human	cg19402939	3	184104481	0.802657	0.299574	0.399941	0.257525	9.7053e-05	9.7053e-05	0.00147874	0.707279	0.0487032	0.0186487	Differences in other genera
Human	cg17293936	3	185911519	0.176809	0.0654399	0.0735477	0.0756392	0.000160441	0.000160441	0.00255429	0.362818	0.208066	0.720569	No differences in other genera
Human	cg15367247	3	185960440	0.332212	0.568229	0.824261	0.591548	9.7053e-05	9.7053e-05	0.00147874	0.00186201	0.327968	0.011214	Differences in other genera
Human	cg20116907	3	188664990	0.688803	0.592138	0.463174	0.544075	0.000160441	0.000160441	0.00147874	0.00186201	0.244636	0.011214	Differences in other genera
Human	cg21106136	3	194405973	0.536262	0.669213	0.693756	0.670171	0.00197267	0.00197267	0.0114213	0.807001	0.374014	0.46516	No differences in other genera
Human	cg21084260	3	195311868	0.795869	0.696616	0.678372	0.617645	9.7053e-05	9.7053e-05	0.00147874	0.899544	0.120433	0.0491715	No differences in other genera
Human	cg15952060	3	195484815	0.519382	0.74421	0.709097	0.64229	9.7053e-05	9.7053e-05	0.00147874	0.505547	0.0045539	0.148415	Differences in other genera
Human	cg00316520	3	197837441	0.796668	0.594455	0.547653	0.456214	9.7053e-05	9.7053e-05	0.00147874	0.409082	0.0103298	0.0317891	Differences in other genera
Human	ch.4.12604R	4	517943	0.275476	0.172627	0.154278	0.121946	9.7053e-05	9.7053e-05	0.00147874	0.319767	0.00164802	0.0745039	No differences in other genera
Human	cg26693817	4	640348	0.654647	0.810387	0.795457	0.800197	0.000160441	0.000160441	0.00147874	0.239308	0.327968	0.720569	No differences in other genera
Human	cg01437235	4	939027	0.765049	0.15377	0.0863775	0.107384	9.7053e-05	9.7053e-05	0.00147874	0.0458272	0.244636	0.148415	No differences in other genera
Human	cg08332990	4	997351	0.492512	0.391839	0.229388	0.310914	9.7053e-05	9.7053e-05	0.00147874	0.00186201	0.0280773	0.0491715	Differences in other genera
Human	cg06696815	4	1284574	0.239309	0.213139	0.132253	0.118574	0.00656024	0.00656024	0.00147874	0.854551	0.868537	0.314802	No differences in other genera
Human	cg04789602	4	1535659	0.711895	0.510069	0.557938	0.450773	9.7053e-05	9.7053e-05	0.00147874	0.0950497	0.146342	0.011214	Differences in other genera
Human	cg19550474	4	2059335	0.831665	0.693515	0.713731	0.726409	9.7053e-05	9.7053e-05	0.00147874	0.980862	0.374014	0.632799	No differences in other genera
Human	cg12001634	4	2059525	0.743827	0.60833	0.650215	0.625584	9.7053e-05	9.7053e-05	0.00147874	0.854551	0.813217	0.632799	No differences in other genera
Human	cg01854076	4	2063036	0.736559	0.423406	0.644408	0.665131	9.7053e-05	9.7053e-05	0.00452701	0.00307653	0.000971305	0.887642	Differences in other genera
Human	cg14405197	4	2303660	0.761387	0.612102	0.524606	0.67558	9.7053e-05	9.7053e-05	0.00255429	0.00525185	0.0621965	0.011214	Differences in other genera
Human	cg07840318	4	2421411	0.36901	0.507604	0.480822	0.45585	0.000275857	0.000275857	0.0114213	0.554371	0.0621965	0.388231	No differences in other genera
Human	cg20345948	4	2464014	0.509818	0.328118	0.406592	0.302285	9.7053e-05	9.7053e-05	0.00147874	0.00813648	0.528456	0.0491715	Differences in other genera
Human	cg05202136	4	3250845	0.607686	0.423225	0.519744	0.42334	9.7053e-05	9.7053e-05	0.00147874	0.00186201	1	0.0491715	Differences in other genera
Human	cg10492240	4	3313636	0.731384	0.664027	0.481409	0.653097	9.7053e-05	9.7053e-05	0.0168542	0.00186201	0.974998	0.011214	Differences in other genera
Human	cg04167239	4	3769468	0.163147	0.278164	0.3013	0.352559	9.7053e-05	9.7053e-05	0.00147874	0.172342	0.000971305	0.148415	No differences in other genera
Human	cg11572225	4	3773815	0.775844	0.688528	0.663614	0.684418	0.000160441	0.000160441	0.00255429	0.172342	0.698178	0.632799	No differences in other genera
Human	cg10453420	4	3874006	0.0488366	0.164617	0.373542	0.225659	9.7053e-05	9.7053e-05	0.00147874	0.00186201	0.0205817	0.011214	Differences in other genera
Human	cg20288588	4	3874143	0.277329	0.425478	0.51773	0.384323	9.7053e-05	9.7053e-05	0.00147874	0.118091	0.0788574	0.0317891	Differences in other genera
Human	cg25793736	4	4629206	0.836217	0.773228	0.73426	0.500909	9.7053e-05	9.7053e-05	0.00147874	0.899544	0.000971305	0.011214	Differences in other genera
Human	cg17103155	4	4840199	0.666697	0.592076	0.593462	0.457293	0.000275857	0.000275857	0.00147874	1	0.000971305	0.011214	Differences in other genera
Human	cg01442064	4	5713450	0.296669	0.173688	0.15461	0.188571	9.7053e-05	9.7053e-05	0.00147874	0.277552	0.698178	0.148415	No differences in other genera
Human	cg26128456	4	6055575	0.726404	0.847511	0.841642	0.857153	0.000160441	0.000160441	0.00147874	0.807001	0.0371736	0.19429	No differences in other genera
Human	cg01208224	4	6383645	0.78626	0.683838	0.683672	0.691862	9.7053e-05	9.7053e-05	0.00147874	0.707279	0.584026	0.80511	No differences in other genera
Human	cg00123478	4	10458165	0.528395	0.34381	0.19942	0.0924104	9.7053e-05	9.7053e-05	0.00147874	0.00525185	0.000971305	0.011214	Differences in other genera
Human	cg16214053	4	10462849	0.599495	0.454168	0.379595	0.34214	9.7053e-05	9.7053e-05	0.00147874	0.0950497	0.000971305	0.632799	Differences in other genera
Human	cg01944110	4	11401173	0.72452	0.884736	0.874439	0.883377	9.7053e-05	9.7053e-05	0.00147874	0.362818	0.868537	0.388231	No differences in other genera
Human	cg05005308	4	21305549	0.345863	0.438927	0.452867	0.441832	0.000665661	0.000665661	0.00147874	0.75778	0.698178	0.963722	No differences in other genera
Human	cg08088525	4	21546029	0.667951	0.522877	0.452632	0.569518	9.7053e-05	9.7053e-05	0.00147874	0.0124204	0.244636	0.011214	Differences in other genera
Human	cg09356916	4	23791473	0.682299	0.608668	0.607491	0.581113	9.7053e-05	9.7053e-05	0.00147874	0.75778	0.284475	0.46516	No differences in other genera
Human	cg25349276	4	41614591	0.70267	0.828592	0.834926	0.809136	9.7053e-05	9.7053e-05	0.00147874	0.172342	0.175761	0.0317891	No differences in other genera
Human	cg22659049	4	41646672	0.894597	0.789271	0.0569925	0.0522772	0.000160441	0.000160441	0.00147874	0.00186201	0.000971305	0.80511	Differences in other genera
Human	cg09098195	4	42155260	0.810548	0.583535	0.330656	0.108109	9.7053e-05	9.7053e-05	0.00147874	0.00813648	0.000971305	0.011214	Differences in other genera
Human	cg03103192	4	52917271	0.495153	0.376961	0.259607	0.2454	0.001412	0.001412	0.00147874	0.00186201	0.000971305	0.46516	Differences in other genera
Human	cg02486837	4	52941964	0.824246	0.701723	0.756222	0.736323	9.7053e-05	9.7053e-05	0.00147874	0.172342	0.244636	0.549225	No differences in other genera
Human	cg25313468	4	57773308	0.712844	0.417426	0.357324	0.199756	9.7053e-05	9.7053e-05	0.00147874	0.605002	0.00288088	0.0317891	Differences in other genera
Human	cg13290719	4	58063449	0.552797	0.417646	0.44421	0.452766	9.7053e-05	9.7053e-05	0.00147874	0.980862	0.474683	0.80511	No differences in other genera
Human	cg10961486	4	69959004	0.766519	0.666009	0.702559	0.593845	9.7053e-05	9.7053e-05	0.00147874	0.239308	0.00708149	0.011214	Differences in other genera
Human	cg20644626	4	74274353	0.742024	0.591331	0.665414	0.612216	9.7053e-05	9.7053e-05	0.00147874	0.277552	0.974998	0.388231	No differences in other genera
Human	cg15158783	4	74847646	0.503612	0.222519	0.289145	0.218786	9.7053e-05	9.7053e-05	0.00147874	0.0178213	0.327968	0.251403	Differences in other genera
Human	cg26866325	4	74920559	0.197906	0.632956	0.318176	0.710406	9.7053e-05	9.7053e-05	0.00147874	0.00186201	0.0371736	0.011214	Differences in other genera
Human	cg13540024	4	76439401	0.327887	0.218504	0.170538	0.195471	9.7053e-05	9.7053e-05	0.00147874	0.00186201	0.0149951	0.0745039	No differences in other genera
Human	cg16096084	4	76570006	0.621375	0.845253	0.8571	0.853557	9.7053e-05	9.7053e-05	0.00147874	0.0124204	0.0280773	0.887642	No differences in other genera
Human	cg02500042	4	77342788	0.653549	0.764769	0.758961	0.802999	0.000160441	0.000160441	0.00147874	0.707279	0.0045539	0.0745039	No differences in other genera
Human	cg20254658	4	77566479	0.772927	0.672198	0.639708	0.694809	0.000275857	0.000275857	0.00255429	0.239308	1	0.314802	No differences in other genera
Human	cg10057126	4	77819792	0.276872	0.364187	0.422164	0.396066	0.000160441	0.000160441	0.00147874	0.0950497	0.327968	0.549225	No differences in other genera
Human	cg25994584	4	81256704	0.185707	0.268378	0.262688	0.2805	9.7053e-05	9.7053e-05	0.00147874	1	0.528456	0.720569	No differences in other genera
Human	cg20385368	4	82139830	0.790488	0.709674	0.67499	0.67001	0.000160441	0.000160441	0.00147874	0.554371	0.244636	0.963722	No differences in other genera
Human	cg21593676	4	88142277	0.3743	0.484923	0.663517	0.701678	0.00197267	0.00197267	0.00147874	0.00186201	0.000971305	0.314802	Differences in other genera
Human	cg04116983	4	88575237	0.71805	0.571373	0.560141	0.642759	9.7053e-05	9.7053e-05	0.00147874	0.362818	0.00164802	0.011214	Differences in other genera
Human	cg21554861	4	99851060	0.300832	0.0825774	0.171447	0.0832512	9.7053e-05	9.7053e-05	0.00147874	0.00186201	0.208066	0.0317891	No differences in other genera
Human	cg18160135	4	99851115	0.299108	0.0859116	0.187712	0.11123	9.7053e-05	9.7053e-05	0.00147874	0.00186201	0.0487032	0.0491715	Differences in other genera
Human	cg27291181	4	110308071	0.787449	0.708261	0.701717	0.684692	9.7053e-05	9.7053e-05	0.00147874	0.707279	0.0788574	0.46516	No differences in other genera
Human	cg03144922	4	111540992	0.110587	0.280768	0.333641	0.223351	9.7053e-05	9.7053e-05	0.00147874	0.505547	0.0371736	0.0491715	Differences in other genera
Human	cg11141692	4	111866916	0.762063	0.563436	0.617544	0.339136	9.7053e-05	9.7053e-05	0.00147874	0.0342823	0.000971305	0.011214	Differences in other genera
Human	cg10820262	4	111866929	0.828658	0.666937	0.68421	0.287215	9.7053e-05	9.7053e-05	0.00147874	0.0594357	0.000971305	0.011214	Differences in other genera
Human	cg01238639	4	117624749	0.725505	0.661882	0.65128	0.463865	9.7053e-05	9.7053e-05	0.00147874	0.655901	0.000971305	0.011214	Differences in other genera
Human	cg18872168	4	119187013	0.559523	0.900076	0.867743	0.744906	9.7053e-05	9.7053e-05	0.00147874	0.00525185	0.00164802	0.148415	Differences in other genera
Human	cg21544585	4	122687481	0.771105	0.531228	0.37434	0.638442	9.7053e-05	9.7053e-05	0.00147874	0.00307653	0.00708149	0.011214	Differences in other genera
Human	cg08621893	4	123841798	0.70229	0.877274	0.875717	0.854085	9.7053e-05	9.7053e-05	0.00147874	0.409082	0.0978777	0.0317891	No differences in other genera
Human	cg07661704	4	139144433	0.477486	0.687748	0.627569	0.79178	9.7053e-05	9.7053e-05	0.00147874	0.143083	0.000971305	0.011214	Differences in other genera
Human	cg17026799	4	139976840	0.655635	0.765241	0.767747	0.794563	0.000665661	0.000665661	0.00147874	0.899544	0.0205817	0.0317891	No differences in other genera
Human	cg25880939	4	140233751	0.815709	0.454587	0.728627	0.647318	9.7053e-05	9.7053e-05	0.00147874	0.00186201	0.000971305	0.19429	Differences in other genera
Human	cg04402350	4	146857565	0.272534	0.0950671	0.0970555	0.0983866	9.7053e-05	9.7053e-05	0.00147874	0.940713	0.868537	0.963722	No differences in other genera
Human	cg12144728	4	150087191	0.724502	0.633968	0.646021	0.571701	9.7053e-05	9.7053e-05	0.00147874	0.707279	0.0621965	0.251403	No differences in other genera
Human	cg22869634	4	151461434	0.701458	0.590227	0.545652	0.541263	9.7053e-05	9.7053e-05	0.00147874	0.00525185	0.0045539	0.720569	No differences in other genera
Human	cg06669631	4	157227668	0.806132	0.731817	0.729611	0.681567	9.7053e-05	9.7053e-05	0.00147874	1	0.0205817	0.314802	No differences in other genera
Human	cg11850622	4	159593397	0.0276695	0.24696	0.21468	0.230682	9.7053e-05	9.7053e-05	0.00147874	0.239308	0.474683	0.80511	No differences in other genera
Human	cg05006432	4	159977735	0.797952	0.707001	0.688131	0.618317	9.7053e-05	9.7053e-05	0.00147874	0.707279	0.000971305	0.0491715	Differences in other genera
Human	cg24557917	4	165980112	0.802091	0.578784	0.725252	0.567254	9.7053e-05	9.7053e-05	0.00147874	0.00186201	0.640865	0.011214	Differences in other genera
Human	cg20705829	4	169927480	0.823921	0.564268	0.754729	0.698201	9.7053e-05	9.7053e-05	0.00147874	0.00186201	0.0045539	0.0745039	Differences in other genera
Human	cg20559943	4	185820756	0.244444	0.571452	0.480673	0.598143	9.7053e-05	9.7053e-05	0.00147874	0.00525185	0.423113	0.011214	Differences in other genera
Human	cg03736057	4	187647197	0.308504	0.216683	0.190001	0.14901	0.001412	0.001412	0.00147874	0.807001	0.0788574	0.105511	No differences in other genera
Human	cg22501604	4	187647344	0.180197	0.289609	0.434292	0.270848	0.000160441	0.000160441	0.00255429	0.00307653	0.640865	0.0186487	Differences in other genera
Human	cg14817655	4	188916724	0.0644206	0.177472	0.178008	0.22298	9.7053e-05	9.7053e-05	0.00147874	0.505547	0.868537	0.632799	No differences in other genera
Human	cg18034737	4	188916865	0.232893	0.407599	0.384158	0.377288	9.7053e-05	9.7053e-05	0.00147874	0.409082	0.146342	1	No differences in other genera
Human	cg06274159	4	188916867	0.1902	0.41556	0.388841	0.403816	9.7053e-05	9.7053e-05	0.00147874	0.204248	0.146342	0.632799	No differences in other genera
Human	cg03553576	5	191296	0.570393	0.155357	0.174172	0.182766	9.7053e-05	9.7053e-05	0.00147874	0.118091	0.0487032	0.549225	No differences in other genera
Human	cg12711961	5	191600	0.311671	0.0580976	0.0649101	0.072506	9.7053e-05	9.7053e-05	0.00147874	0.0762131	0.0149951	0.549225	No differences in other genera
Human	cg13787932	5	191793	0.292771	0.0748845	0.0771824	0.0853242	9.7053e-05	9.7053e-05	0.00147874	0.605002	0.208066	0.549225	No differences in other genera
Human	cg19858576	5	191806	0.206058	0.0375947	0.0330621	0.0404844	9.7053e-05	9.7053e-05	0.00147874	0.707279	0.327968	0.19429	No differences in other genera
Human	cg00634644	5	268995	0.692732	0.806403	0.807707	0.81883	9.7053e-05	9.7053e-05	0.00147874	0.980862	0.244636	0.632799	No differences in other genera
Human	cg05859929	5	483459	0.668316	0.905019	0.904644	0.917692	9.7053e-05	9.7053e-05	0.00147874	0.75778	0.120433	0.46516	No differences in other genera
Human	cg13013644	5	502571	0.522918	0.822305	0.852634	0.870051	9.7053e-05	9.7053e-05	0.00147874	0.707279	0.813217	0.388231	No differences in other genera
Human	cg07232618	5	1726753	0.778372	0.672716	0.605223	0.61743	9.7053e-05	9.7053e-05	0.00147874	0.0178213	0.00708149	0.80511	Differences in other genera
Human	cg17016777	5	4207689	0.873641	0.713085	0.742603	0.726864	9.7053e-05	9.7053e-05	0.00147874	0.605002	0.584026	0.80511	No differences in other genera
Human	cg09684588	5	4207758	0.758455	0.66007	0.633198	0.624802	9.7053e-05	9.7053e-05	0.00147874	0.655901	0.584026	0.549225	No differences in other genera
Human	cg21615654	5	4213084	0.807201	0.505294	0.451383	0.476373	9.7053e-05	9.7053e-05	0.00147874	0.605002	0.640865	0.720569	No differences in other genera
Human	cg26878318	5	10308785	0.425748	0.306536	0.306253	0.299379	9.7053e-05	9.7053e-05	0.00147874	0.362818	0.423113	0.887642	No differences in other genera
Human	cg06825415	5	13960359	0.849771	0.590202	0.712954	0.611055	9.7053e-05	9.7053e-05	0.00147874	0.172342	0.640865	0.105511	No differences in other genera
Human	cg10179300	5	14147618	0.78936	0.642807	0.468266	0.650617	9.7053e-05	9.7053e-05	0.00147874	0.0762131	0.120433	0.0186487	Differences in other genera
Human	cg04298857	5	14364935	0.647359	0.594453	0.37981	0.540191	9.7053e-05	9.7053e-05	0.00147874	0.00186201	0.756037	0.011214	Differences in other genera
Human	cg00332950	5	14460853	0.670198	0.798712	0.815636	0.770838	0.000275857	0.000275857	0.0472121	0.940713	0.0045539	0.105511	No differences in other genera
Human	cg15036894	5	16539535	0.80388	0.741451	0.666238	0.608567	9.7053e-05	9.7053e-05	0.00147874	0.0124204	0.000971305	0.105511	Differences in other genera
Human	cg24106898	5	19892970	0.777844	0.571001	0.573084	0.566657	9.7053e-05	9.7053e-05	0.00147874	0.980862	0.640865	0.720569	No differences in other genera
Human	cg17523769	5	19988666	0.322029	0.104596	0.137722	0.179982	9.7053e-05	9.7053e-05	0.00147874	0.0178213	0.000971305	0.148415	No differences in other genera
Human	cg10510779	5	32286265	0.730014	0.576741	0.604154	0.574981	9.7053e-05	9.7053e-05	0.00147874	0.505547	0.813217	0.388231	No differences in other genera
Human	cg24237439	5	36302094	0.205248	0.359387	0.352521	0.435742	9.7053e-05	9.7053e-05	0.00147874	0.204248	0.0149951	0.0186487	Differences in other genera
Human	cg07148370	5	38949663	0.756457	0.893159	0.89586	0.874224	0.000160441	0.000160441	0.00725565	0.409082	0.175761	0.0491715	No differences in other genera
Human	cg11301254	5	40756440	0.502792	0.164409	0.410533	0.142178	9.7053e-05	9.7053e-05	0.00147874	0.00186201	0.528456	0.011214	Differences in other genera
Human	cg22277296	5	54180170	0.66671	0.413872	0.480601	0.249708	9.7053e-05	9.7053e-05	0.00147874	0.00813648	0.000971305	0.011214	Differences in other genera
Human	cg08672203	5	54723011	0.677302	0.849372	0.830139	0.789167	9.7053e-05	9.7053e-05	0.0343171	0.204248	0.000971305	0.105511	No differences in other genera
Human	cg16987982	5	58082727	0.619317	0.945248	0.947477	0.909722	9.7053e-05	9.7053e-05	0.00147874	0.899544	0.000971305	0.0186487	No differences in other genera
Human	cg07593523	5	58082800	0.715475	0.903644	0.884973	0.874396	9.7053e-05	9.7053e-05	0.00147874	0.0254188	0.000971305	0.148415	No differences in other genera
Human	cg22078451	5	58335681	0.239116	0.0800844	0.0873735	0.0821991	9.7053e-05	9.7053e-05	0.00147874	0.605002	0.640865	0.632799	No differences in other genera
Human	cg01781963	5	61028748	0.737599	0.952754	0.965889	0.963946	0.000275857	0.000275857	0.00147874	0.00813648	0.0103298	0.80511	No differences in other genera
Human	cg19458529	5	66347164	0.538048	0.711252	0.625207	0.694541	9.7053e-05	9.7053e-05	0.00147874	0.00186201	0.640865	0.0317891	Differences in other genera
Human	cg03883572	5	66461884	0.486439	0.851836	0.892237	0.868486	9.7053e-05	9.7053e-05	0.00147874	0.0594357	0.922439	0.19429	No differences in other genera
Human	cg14518948	5	68484768	0.661651	0.441361	0.583734	0.336238	9.7053e-05	9.7053e-05	0.00147874	0.00307653	0.000971305	0.011214	Differences in other genera
Human	cg02505827	5	68711277	0.226247	0.0889449	0.0910946	0.044392	9.7053e-05	9.7053e-05	0.00147874	0.239308	0.0149951	0.011214	No differences in other genera
Human	cg04091702	5	68711640	0.494133	0.385851	0.324916	0.147316	9.7053e-05	9.7053e-05	0.00147874	0.807001	0.000971305	0.011214	Differences in other genera
Human	cg05173749	5	71452580	0.784489	0.676538	0.654916	0.699413	9.7053e-05	9.7053e-05	0.00147874	0.980862	0.0621965	0.0745039	No differences in other genera
Human	cg04988443	5	72126118	0.687688	0.807069	0.794627	0.809252	9.7053e-05	9.7053e-05	0.00147874	0.854551	0.640865	0.251403	No differences in other genera
Human	cg26964901	5	76630355	0.685929	0.798884	0.790973	0.797711	0.000275857	0.000275857	0.00147874	0.940713	0.756037	0.549225	No differences in other genera
Human	cg09660878	5	77142695	0.564675	0.22716	0.43017	0.177462	9.7053e-05	9.7053e-05	0.00147874	0.00307653	0.756037	0.011214	Differences in other genera
Human	cg01072952	5	83679364	0.342626	0.213992	0.252585	0.232584	9.7053e-05	9.7053e-05	0.00147874	0.0950497	0.175761	0.549225	No differences in other genera
Human	cg11445155	5	87777157	0.80764	0.749207	0.63542	0.695326	0.000275857	0.000275857	0.00147874	0.0178213	0.374014	0.105511	Differences in other genera
Human	cg26003056	5	89908195	0.787807	0.628598	0.711903	0.676793	9.7053e-05	9.7053e-05	0.00147874	0.554371	0.813217	0.549225	No differences in other genera
Human	cg12166662	5	92906851	0.416022	0.279146	0.330485	0.250907	9.7053e-05	9.7053e-05	0.00147874	0.0254188	0.0621965	0.011214	Differences in other genera
Human	cg26067259	5	92927796	0.507074	0.350735	0.390742	0.313487	9.7053e-05	9.7053e-05	0.00147874	0.655901	0.175761	0.19429	No differences in other genera
Human	cg07721901	5	94726815	0.691976	0.614834	0.403479	0.588277	0.000160441	0.000160441	0.00147874	0.00186201	0.584026	0.011214	Differences in other genera
Human	cg10607455	5	95767550	0.322654	0.205012	0.204467	0.212851	9.7053e-05	9.7053e-05	0.00255429	0.940713	0.528456	0.963722	No differences in other genera
Human	cg07367469	5	115988245	0.525035	0.25599	0.38513	0.286299	9.7053e-05	9.7053e-05	0.00147874	0.00186201	0.0788574	0.0491715	Differences in other genera
Human	cg14658300	5	121800092	0.780632	0.728917	0.675259	0.694771	9.7053e-05	9.7053e-05	0.00147874	0.362818	0.640865	0.720569	No differences in other genera
Human	cg14960445	5	122972409	0.723049	0.662054	0.623557	0.632388	9.7053e-05	9.7053e-05	0.00255429	0.899544	0.974998	0.720569	No differences in other genera
Human	cg26878870	5	124080713	0.726417	0.693632	0.567278	0.602131	0.000972069	0.000972069	0.00147874	0.239308	0.327968	0.388231	No differences in other genera
Human	cg22013719	5	124144760	0.793701	0.732989	0.720411	0.721967	9.7053e-05	9.7053e-05	0.00147874	0.75778	1	1	No differences in other genera
Human	cg06609646	5	125758447	0.824243	0.693148	0.681843	0.704426	9.7053e-05	9.7053e-05	0.00147874	0.319767	1	0.549225	No differences in other genera
Human	cg08569425	5	125758506	0.672637	0.498679	0.441651	0.552782	9.7053e-05	9.7053e-05	0.00147874	0.239308	0.0371736	0.0745039	No differences in other genera
Human	cg22866825	5	125936419	0.273553	0.0322086	0.170976	0.163086	9.7053e-05	9.7053e-05	0.00255429	0.00186201	0.000971305	0.887642	Differences in other genera
Human	cg14340928	5	126408756	0.335368	0.213142	0.142129	0.138263	0.001412	0.001412	0.00147874	1	0.813217	0.80511	No differences in other genera
Human	cg17848407	5	126408806	0.370276	0.11351	0.109522	0.0763039	9.7053e-05	9.7053e-05	0.00147874	0.172342	0.00288088	0.011214	No differences in other genera
Human	cg27097438	5	126409153	0.277197	0.0592414	0.0536498	0.0363439	0.000275857	0.000275857	0.00147874	0.319767	0.756037	0.549225	No differences in other genera
Human	cg11565512	5	126627355	0.753066	0.647544	0.666585	0.68619	0.000665661	0.000665661	0.00147874	0.409082	0.474683	0.549225	No differences in other genera
Human	cg08284066	5	128793387	0.792737	0.716467	0.714378	0.593413	9.7053e-05	9.7053e-05	0.00147874	0.980862	0.000971305	0.011214	Differences in other genera
Human	cg18795277	5	131282379	0.74974	0.625808	0.598839	0.658943	9.7053e-05	9.7053e-05	0.00147874	0.505547	0.244636	0.314802	No differences in other genera
Human	cg02325250	5	131409289	0.596622	0.46767	0.513745	0.485418	9.7053e-05	9.7053e-05	0.00147874	0.143083	0.528456	0.632799	No differences in other genera
Human	cg14815361	5	131589552	0.657186	0.314514	0.437569	0.525009	9.7053e-05	9.7053e-05	0.00452701	0.00307653	0.000971305	0.0491715	Differences in other genera
Human	cg20287640	5	131825644	0.257721	0.154574	0.131764	0.12605	0.000160441	0.000160441	0.00147874	0.707279	0.584026	0.963722	No differences in other genera
Human	cg13566430	5	131992455	0.208834	0.436352	0.429066	0.49309	9.7053e-05	9.7053e-05	0.00147874	0.204248	0.528456	0.0491715	No differences in other genera
Human	cg26280911	5	133891771	0.156109	0.299459	0.304414	0.245289	9.7053e-05	9.7053e-05	0.00147874	0.45655	0.00164802	0.011214	Differences in other genera
Human	cg16187340	5	134527362	0.341804	0.0899281	0.223552	0.116811	9.7053e-05	9.7053e-05	0.00147874	0.00186201	0.0371736	0.011214	Differences in other genera
Human	cg17008288	5	134906484	0.633621	0.764254	0.768365	0.781444	0.000160441	0.000160441	0.00147874	0.75778	0.327968	0.314802	No differences in other genera
Human	cg25215292	5	135265753	0.329993	0.247399	0.239386	0.207238	0.000275857	0.000275857	0.00147874	1	0.0978777	0.251403	No differences in other genera
Human	cg16684184	5	135415129	0.58214	0.726471	0.701023	0.84818	9.7053e-05	9.7053e-05	0.00147874	0.362818	0.000971305	0.011214	Differences in other genera
Human	cg05227215	5	139057496	0.928537	0.744808	0.763448	0.797411	9.7053e-05	9.7053e-05	0.00147874	0.143083	0.0205817	0.720569	Differences in other genera
Human	cg06730285	5	139945107	0.702387	0.546161	0.609184	0.555235	9.7053e-05	9.7053e-05	0.00147874	0.45655	0.474683	0.388231	No differences in other genera
Human	cg19008097	5	140012986	0.474124	0.413858	0.328283	0.293234	0.000972069	0.000972069	0.00147874	0.239308	0.0045539	0.388231	Differences in other genera
Human	cg00500100	5	140098250	0.69578	0.509298	0.398807	0.31611	9.7053e-05	9.7053e-05	0.00147874	0.00307653	0.000971305	0.251403	Differences in other genera
Human	cg11807153	5	140098496	0.661308	0.399489	0.441826	0.147015	9.7053e-05	9.7053e-05	0.00147874	0.319767	0.000971305	0.011214	Differences in other genera
Human	cg19976449	5	140246626	0.561574	0.683731	0.676415	0.789286	0.000431096	0.000431096	0.00147874	0.899544	0.000971305	0.0186487	Differences in other genera
Human	cg25487047	5	140389945	0.435502	0.351118	0.316059	0.351865	0.00197267	0.00197267	0.00452701	0.362818	0.974998	0.388231	No differences in other genera
Human	cg02553537	5	140682911	0.849392	0.751813	0.707533	0.719584	9.7053e-05	9.7053e-05	0.00147874	0.0254188	0.208066	0.963722	No differences in other genera
Human	cg02312593	5	140710469	0.428234	0.50968	0.563985	0.619551	0.0110214	0.0110214	0.00255429	0.409082	0.0103298	0.388231	Differences in other genera
Human	cg04438558	5	140723899	0.438065	0.496866	0.569437	0.526637	0.00656024	0.00656024	0.0248105	0.172342	0.813217	0.19429	No differences in other genera
Human	cg07628577	5	140772408	0.45426	0.279629	0.291549	0.343579	9.7053e-05	9.7053e-05	0.00147874	0.899544	0.120433	0.314802	No differences in other genera
Human	cg18926108	5	140773059	0.578613	0.480279	0.477958	0.473645	0.000665661	0.000665661	0.00725565	1	1	0.963722	No differences in other genera
Human	cg02331883	5	140798095	0.384117	0.470262	0.52726	0.650095	9.7053e-05	9.7053e-05	0.00147874	0.277552	0.000971305	0.0317891	Differences in other genera
Human	cg11647681	5	140810161	0.273255	0.326997	0.341879	0.412402	0.00274309	0.00274309	0.00452701	0.980862	0.175761	0.251403	No differences in other genera
Human	cg24619378	5	140871385	0.0811146	0.346586	0.334118	0.398409	9.7053e-05	9.7053e-05	0.00147874	0.899544	0.327968	0.314802	No differences in other genera
Human	cg12487901	5	140872334	0.193491	0.400853	0.507221	0.67373	9.7053e-05	9.7053e-05	0.00147874	0.319767	0.000971305	0.011214	Differences in other genera
Human	cg05852888	5	141075426	0.816371	0.745057	0.718349	0.57364	9.7053e-05	9.7053e-05	0.00147874	0.940713	0.000971305	0.0491715	Differences in other genera
Human	cg02055607	5	141152021	0.529671	0.394748	0.360936	0.385631	9.7053e-05	9.7053e-05	0.00147874	0.362818	0.813217	0.388231	No differences in other genera
Human	cg13614103	5	141217652	0.675971	0.78883	0.783282	0.794354	9.7053e-05	9.7053e-05	0.00147874	1	0.922439	0.887642	No differences in other genera
Human	cg22106280	5	141891754	0.812712	0.742203	0.717161	0.674555	9.7053e-05	9.7053e-05	0.00147874	0.940713	0.0371736	0.251403	No differences in other genera
Human	cg07666840	5	142065761	0.495804	0.392302	0.394331	0.367554	9.7053e-05	9.7053e-05	0.00147874	0.940713	0.813217	0.720569	No differences in other genera
Human	cg19335130	5	146256776	0.406998	0.47171	0.700771	0.560871	9.7053e-05	9.7053e-05	0.00147874	0.00186201	0.208066	0.0186487	Differences in other genera
Human	cg05489904	5	147257219	0.782319	0.655143	0.527693	0.65233	9.7053e-05	9.7053e-05	0.00147874	0.00525185	0.327968	0.0186487	Differences in other genera
Human	cg26994023	5	153418932	0.344127	0.204043	0.180846	0.226603	9.7053e-05	9.7053e-05	0.00147874	0.409082	0.374014	0.388231	No differences in other genera
Human	cg04125370	5	154120972	0.658236	0.543255	0.558417	0.532237	9.7053e-05	9.7053e-05	0.00147874	0.980862	0.244636	0.632799	No differences in other genera
Human	cg18598249	5	155363469	0.698962	0.583179	0.55447	0.565785	9.7053e-05	9.7053e-05	0.00147874	0.0254188	0.244636	0.887642	No differences in other genera
Human	cg13006681	5	158476743	0.585643	0.64495	0.741514	0.763524	0.00855863	0.00855863	0.00147874	0.0458272	0.00164802	0.720569	Differences in other genera
Human	cg02469186	5	161277234	0.663998	0.768839	0.752346	0.752044	0.000431096	0.000431096	0.0114213	0.940713	0.756037	1	No differences in other genera
Human	cg22017733	5	162936453	0.303494	0.598772	0.658624	0.593719	9.7053e-05	9.7053e-05	0.00147874	0.239308	0.868537	0.314802	No differences in other genera
Human	cg08477779	5	168007137	0.724248	0.521271	0.56922	0.534507	9.7053e-05	9.7053e-05	0.00147874	0.172342	0.698178	0.314802	No differences in other genera
Human	cg22646937	5	169816792	0.589249	0.419122	0.472954	0.438371	9.7053e-05	9.7053e-05	0.00147874	0.0342823	0.0487032	0.46516	Differences in other genera
Human	cg16186131	5	172030484	0.768028	0.731327	0.697802	0.695403	0.000275857	0.000275857	0.00147874	0.75778	0.756037	0.720569	No differences in other genera
Human	cg00232827	5	172096764	0.674852	0.567586	0.459605	0.346796	0.001412	0.001412	0.00147874	0.0254188	0.00164802	0.011214	Differences in other genera
Human	cg10669219	5	173739399	0.739161	0.670883	0.64161	0.351396	0.00498087	0.00498087	0.00147874	0.143083	0.000971305	0.011214	Differences in other genera
Human	cg00282953	5	175793541	0.782089	0.664822	0.644542	0.222745	9.7053e-05	9.7053e-05	0.00147874	0.854551	0.000971305	0.011214	Differences in other genera
Human	cg04664697	5	176160709	0.660039	0.818693	0.782452	0.871632	0.00274309	0.00274309	0.00147874	0.807001	0.00708149	0.0186487	No differences in other genera
Human	cg23292965	5	176270936	0.884861	0.67111	0.678562	0.563156	9.7053e-05	9.7053e-05	0.00147874	0.707279	0.0045539	0.0186487	Differences in other genera
Human	cg23476877	5	176543964	0.286719	0.0717491	0.0716178	0.0308378	0.000160441	0.000160441	0.00147874	0.239308	0.000971305	0.0317891	No differences in other genera
Human	cg06532880	5	176731545	0.270894	0.119077	0.0756677	0.0935282	9.7053e-05	9.7053e-05	0.00147874	0.00186201	0.0045539	0.0745039	No differences in other genera
Human	cg19418648	5	176789979	0.718768	0.590026	0.650354	0.411274	9.7053e-05	9.7053e-05	0.00147874	0.172342	0.000971305	0.011214	Differences in other genera
Human	cg02286155	5	176826262	0.640214	0.769984	0.727949	0.840242	9.7053e-05	9.7053e-05	0.00147874	0.0594357	0.00164802	0.011214	Differences in other genera
Human	cg01142526	5	177541754	0.131895	0.172617	0.250925	0.387089	0.000972069	0.000972069	0.00147874	0.505547	0.000971305	0.011214	Differences in other genera
Human	cg07763376	5	178016195	0.357003	0.532626	0.475703	0.620207	0.0110214	0.0110214	0.00147874	0.807001	0.000971305	0.0186487	Differences in other genera
Human	cg16142824	5	178413721	0.942253	0.80824	0.833865	0.837922	9.7053e-05	9.7053e-05	0.00147874	0.45655	0.584026	0.80511	No differences in other genera
Human	cg25554190	5	178548700	0.800059	0.583612	0.379299	0.626491	9.7053e-05	9.7053e-05	0.00147874	0.00813648	0.0621965	0.011214	Differences in other genera
Human	cg00080972	5	178986291	0.297881	0.167466	0.135664	0.140684	0.000275857	0.000275857	0.00147874	0.75778	0.756037	0.887642	No differences in other genera
Human	cg02136620	5	178986620	0.394812	0.219665	0.211844	0.196377	0.000160441	0.000160441	0.00147874	0.940713	0.0621965	0.46516	No differences in other genera
Human	cg09060608	5	178986726	0.2741	0.0968912	0.106096	0.0845793	9.7053e-05	9.7053e-05	0.00147874	0.940713	0.00708149	0.148415	No differences in other genera
Human	cg05457628	5	178986728	0.199015	0.0405157	0.0694487	0.0381782	9.7053e-05	9.7053e-05	0.00147874	0.00307653	0.698178	0.011214	No differences in other genera
Human	cg26516362	5	178986906	0.326717	0.0460099	0.0556657	0.0262628	9.7053e-05	9.7053e-05	0.00147874	0.75778	0.00708149	0.0745039	No differences in other genera
Human	cg10561067	5	179228859	0.298135	0.18466	0.137229	0.0701922	9.7053e-05	9.7053e-05	0.00147874	0.0124204	0.000971305	0.011214	Differences in other genera
Human	cg10899547	5	179554111	0.204023	0.0406165	0.0327295	0.0343184	0.00197267	0.00197267	0.00147874	0.319767	0.374014	0.963722	No differences in other genera
Human	cg06967124	5	180045597	0.529923	0.739798	0.729684	0.664553	9.7053e-05	9.7053e-05	0.00147874	0.655901	0.00164802	0.105511	Differences in other genera
Human	cg21548813	6	291882	0.508727	0.0699831	0.0676004	0.0687193	9.7053e-05	9.7053e-05	0.00147874	0.554371	0.175761	0.80511	No differences in other genera
Human	cg03395511	6	291903	0.544923	0.0932557	0.0973253	0.0960287	9.7053e-05	9.7053e-05	0.00147874	0.980862	0.868537	0.80511	No differences in other genera
Human	cg20619695	6	293331	0.389862	0.105553	0.0999819	0.248617	9.7053e-05	9.7053e-05	0.00147874	0.277552	0.000971305	0.011214	Differences in other genera
Human	cg15203214	6	379489	0.450922	0.230163	0.121519	0.0421733	0.000160441	0.000160441	0.00147874	0.00813648	0.000971305	0.011214	Differences in other genera
Human	cg02375313	6	658301	0.685127	0.832382	0.841466	0.853723	9.7053e-05	9.7053e-05	0.00147874	0.409082	0.0487032	0.549225	No differences in other genera
Human	cg24764168	6	1386142	0.352841	0.1956	0.247437	0.126884	9.7053e-05	9.7053e-05	0.00147874	0.239308	0.000971305	0.011214	Differences in other genera
Human	cg04206219	6	1602137	0.685026	0.855956	0.828627	0.870892	9.7053e-05	9.7053e-05	0.00147874	0.807001	0.0205817	0.0317891	No differences in other genera
Human	cg08550317	6	3850732	0.941597	0.839487	0.783385	0.636754	9.7053e-05	9.7053e-05	0.00147874	0.940713	0.0103298	0.0186487	Differences in other genera
Human	cg14275511	6	3850738	0.742786	0.671473	0.650413	0.583924	9.7053e-05	9.7053e-05	0.00147874	0.899544	0.0487032	0.19429	No differences in other genera
Human	cg25277041	6	5995953	0.302881	0.207756	0.165341	0.201685	9.7053e-05	9.7053e-05	0.00147874	0.362818	0.528456	0.314802	No differences in other genera
Human	cg27237039	6	7592994	0.709697	0.8091	0.809589	0.824502	9.7053e-05	9.7053e-05	0.00147874	0.980862	0.00288088	0.251403	No differences in other genera
Human	cg25060765	6	7680990	0.738219	0.650388	0.530706	0.39915	9.7053e-05	9.7053e-05	0.00147874	0.00186201	0.000971305	0.011214	Differences in other genera
Human	cg04782072	6	8102505	0.143433	0.22804	0.264956	0.262807	9.7053e-05	9.7053e-05	0.00147874	0.362818	0.284475	0.963722	No differences in other genera
Human	cg20780880	6	8103084	0.417212	0.221423	0.191589	0.202685	9.7053e-05	9.7053e-05	0.00147874	0.0458272	0.175761	0.720569	No differences in other genera
Human	cg21717369	6	8103092	0.407421	0.29862	0.233433	0.268121	9.7053e-05	9.7053e-05	0.00147874	0.0124204	0.244636	0.251403	No differences in other genera
Human	cg01255417	6	10422636	0.355512	0.219148	0.2041	0.261875	9.7053e-05	9.7053e-05	0.00452701	0.940713	0.0045539	0.0745039	No differences in other genera
Human	cg07264048	6	10556326	0.830909	0.360402	0.316005	0.747176	9.7053e-05	9.7053e-05	0.00725565	0.899544	0.000971305	0.011214	Differences in other genera
Human	cg09321403	6	13555624	0.733506	0.506296	0.410505	0.420916	9.7053e-05	9.7053e-05	0.00147874	0.0124204	0.0045539	0.720569	Differences in other genera
Human	cg15348319	6	14282571	0.789326	0.690222	0.677524	0.667378	9.7053e-05	9.7053e-05	0.00147874	0.239308	0.0788574	0.80511	No differences in other genera
Human	cg21484863	6	21131734	0.570288	0.770945	0.710273	0.775423	9.7053e-05	9.7053e-05	0.00147874	0.0458272	0.528456	0.011214	No differences in other genera
Human	cg13483953	6	23408789	0.823982	0.726103	0.742232	0.665075	9.7053e-05	9.7053e-05	0.00147874	0.409082	0.0103298	0.19429	No differences in other genera
Human	cg06792358	6	24126324	0.060876	0.235632	0.164511	0.226407	9.7053e-05	9.7053e-05	0.00147874	0.319767	0.640865	0.251403	No differences in other genera
Human	cg27583138	6	24774877	0.542722	0.183625	0.428119	0.167456	9.7053e-05	9.7053e-05	0.00147874	0.00186201	0.146342	0.011214	Differences in other genera
Human	cg02677388	6	26045788	0.321501	0.145189	0.142652	0.175061	9.7053e-05	9.7053e-05	0.00147874	0.940713	0.0621965	0.19429	No differences in other genera
Human	cg13836098	6	26225268	0.574264	0.172637	0.201183	0.0801719	9.7053e-05	9.7053e-05	0.00147874	0.204248	0.00164802	0.011214	Differences in other genera
Human	cg24066601	6	26271455	0.238425	0.390253	0.306182	0.383831	9.7053e-05	9.7053e-05	0.00147874	0.00186201	0.528456	0.011214	Differences in other genera
Human	cg12003026	6	26273370	0.596388	0.095664	0.18386	0.114502	9.7053e-05	9.7053e-05	0.00147874	0.00186201	0.244636	0.0317891	No differences in other genera
Human	cg17357698	6	26322488	0.334704	0.129155	0.0918817	0.0601748	9.7053e-05	9.7053e-05	0.00147874	0.00186201	0.000971305	0.0186487	Differences in other genera
Human	cg04020984	6	26988150	0.202817	0.440418	0.480834	0.493515	9.7053e-05	9.7053e-05	0.00147874	0.0124204	0.0045539	0.720569	Differences in other genera
Human	cg11549265	6	26988177	0.165531	0.0708643	0.0573989	0.0461741	0.000160441	0.000160441	0.00147874	0.854551	0.146342	0.251403	No differences in other genera
Human	cg05033803	6	27182976	0.279594	0.108486	0.171057	0.0885764	0.00274309	0.00274309	0.00147874	0.655901	0.0149951	0.0491715	No differences in other genera
Human	cg03503812	6	27357539	0.408297	0.651788	0.769751	0.650702	0.00656024	0.00656024	0.00147874	0.00186201	0.175761	0.011214	Differences in other genera
Human	cg26105725	6	27511112	0.610122	0.418762	0.328398	0.206233	9.7053e-05	9.7053e-05	0.00147874	0.0342823	0.00164802	0.0491715	Differences in other genera
Human	cg07355745	6	27571093	0.598448	0.464618	0.374552	0.35153	9.7053e-05	9.7053e-05	0.00147874	0.0950497	0.0149951	0.388231	Differences in other genera
Human	cg09032630	6	27831956	0.244337	0.530076	0.417114	0.523126	9.7053e-05	9.7053e-05	0.00147874	0.00186201	0.922439	0.011214	Differences in other genera
Human	cg12629515	6	27859811	0.786137	0.688396	0.132613	0.338284	0.001412	0.001412	0.00147874	0.00186201	0.000971305	0.011214	Differences in other genera
Human	cg05261824	6	28046730	0.781074	0.711864	0.605903	0.667046	9.7053e-05	9.7053e-05	0.00147874	0.0458272	0.813217	0.251403	Differences in other genera
Human	cg00765128	6	28226905	0.49122	0.344337	0.377049	0.252912	9.7053e-05	9.7053e-05	0.00147874	0.118091	0.0205817	0.011214	Differences in other genera
Human	cg21570182	6	28521833	0.262963	0.393464	0.328115	0.348546	0.000665661	0.000665661	0.00255429	0.505547	0.474683	0.80511	No differences in other genera
Human	cg04664126	6	28554262	0.796122	0.67561	0.669489	0.477785	9.7053e-05	9.7053e-05	0.00147874	0.899544	0.000971305	0.011214	Differences in other genera
Human	cg10875257	6	28554274	0.681404	0.592465	0.563196	0.494709	0.000160441	0.000160441	0.00147874	0.0762131	0.00164802	0.0745039	Differences in other genera
Human	cg14527344	6	28554680	0.35684	0.262785	0.223206	0.20704	0.000160441	0.000160441	0.00147874	0.00813648	0.00288088	0.46516	No differences in other genera
Human	cg14651446	6	28574571	0.0728192	0.245042	0.216537	0.236212	0.00274309	0.00274309	0.0114213	0.605002	0.813217	0.887642	No differences in other genera
Human	cg20450471	6	28584061	0.34846	0.510881	0.720039	0.844629	0.000431096	0.000431096	0.00147874	0.00186201	0.000971305	0.011214	Differences in other genera
Human	cg22121557	6	28584138	0.231012	0.479732	0.824765	0.713137	9.7053e-05	9.7053e-05	0.00147874	0.00186201	0.000971305	0.105511	Differences in other genera
Human	cg03858673	6	28584155	0.179832	0.402052	0.86776	0.677628	9.7053e-05	9.7053e-05	0.00147874	0.00186201	0.000971305	0.0317891	Differences in other genera
Human	cg14158073	6	28602705	0.293644	0.164648	0.155397	0.159716	9.7053e-05	9.7053e-05	0.00147874	0.75778	0.584026	0.80511	No differences in other genera
Human	cg13367563	6	28689003	0.644969	0.47542	0.444303	0.470411	9.7053e-05	9.7053e-05	0.00255429	0.940713	0.813217	0.887642	No differences in other genera
Human	cg22065894	6	28715027	0.547774	0.141831	0.14689	0.173754	9.7053e-05	9.7053e-05	0.00147874	0.854551	0.0621965	0.19429	No differences in other genera
Human	cg21617694	6	28715138	0.544946	0.128136	0.111493	0.120009	9.7053e-05	9.7053e-05	0.00147874	0.854551	0.698178	1	No differences in other genera
Human	cg18594464	6	28737738	0.344711	0.151258	0.215066	0.161156	9.7053e-05	9.7053e-05	0.00147874	0.0950497	0.813217	0.0745039	No differences in other genera
Human	cg15050398	6	28829182	0.678612	0.537911	0.560556	0.570377	9.7053e-05	9.7053e-05	0.00147874	0.0342823	0.00164802	0.720569	No differences in other genera
Human	cg26131286	6	29521783	0.082725	0.330549	0.222569	0.22095	9.7053e-05	9.7053e-05	0.00452701	0.0762131	0.0487032	1	Differences in other genera
Human	cg08862148	6	29595315	0.422971	0.29219	0.332779	0.256651	9.7053e-05	9.7053e-05	0.00147874	0.172342	0.698178	0.148415	No differences in other genera
Human	cg02014853	6	29595335	0.412671	0.216386	0.247529	0.167148	9.7053e-05	9.7053e-05	0.00147874	0.362818	0.640865	0.251403	No differences in other genera
Human	cg15572423	6	30307205	0.707724	0.528946	0.496733	0.566745	9.7053e-05	9.7053e-05	0.00147874	0.319767	0.640865	0.0745039	No differences in other genera
Human	cg17489597	6	30430828	0.688224	0.429108	0.295703	0.38242	9.7053e-05	9.7053e-05	0.00147874	0.00813648	0.244636	0.0745039	Differences in other genera
Human	cg08416870	6	30455903	0.780926	0.64803	0.13769	0.124724	9.7053e-05	9.7053e-05	0.00147874	0.00186201	0.000971305	0.549225	Differences in other genera
Human	cg00320625	6	30584596	0.354304	0.237823	0.251699	0.184544	0.000972069	0.000972069	0.00147874	0.854551	0.000971305	0.011214	No differences in other genera
Human	cg15735240	6	30586360	0.304937	0.160901	0.193711	0.107522	0.000665661	0.000665661	0.00147874	0.899544	0.000971305	0.011214	No differences in other genera
Human	cg04176995	6	30586468	0.572879	0.446697	0.265863	0.189553	9.7053e-05	9.7053e-05	0.00147874	0.00307653	0.000971305	0.0317891	Differences in other genera
Human	cg16583303	6	30614323	0.406011	0.18354	0.13112	0.262674	9.7053e-05	9.7053e-05	0.00147874	0.143083	0.00164802	0.011214	Differences in other genera
Human	cg26683639	6	30653755	0.231604	0.121584	0.109366	0.121245	9.7053e-05	9.7053e-05	0.00147874	0.172342	0.698178	0.388231	No differences in other genera
Human	cg07448742	6	30657984	0.708634	0.603725	0.32814	0.518537	9.7053e-05	9.7053e-05	0.00147874	0.00186201	0.0045539	0.011214	Differences in other genera
Human	cg07622533	6	30691505	0.755856	0.489152	0.453929	0.538642	9.7053e-05	9.7053e-05	0.00147874	0.0342823	0.327968	0.0317891	Differences in other genera
Human	cg07296268	6	30691984	0.727434	0.545217	0.595771	0.433633	9.7053e-05	9.7053e-05	0.00147874	0.172342	0.000971305	0.011214	Differences in other genera
Human	cg16646298	6	30698987	0.663984	0.26368	0.157703	0.123563	9.7053e-05	9.7053e-05	0.00147874	0.00186201	0.000971305	0.314802	Differences in other genera
Human	cg25045700	6	30724242	0.723985	0.838995	0.823964	0.83129	0.000972069	0.000972069	0.0168542	0.204248	0.474683	0.388231	No differences in other genera
Human	cg17633074	6	30878864	0.702496	0.576178	0.503111	0.631604	0.000275857	0.000275857	0.00255429	0.0124204	0.284475	0.011214	Differences in other genera
Human	cg02306936	6	30881316	0.762203	0.695355	0.655394	0.657849	9.7053e-05	9.7053e-05	0.00147874	0.707279	0.922439	0.887642	No differences in other genera
Human	cg27650171	6	30881579	0.394837	0.263727	0.276602	0.0755506	9.7053e-05	9.7053e-05	0.00147874	0.204248	0.000971305	0.011214	Differences in other genera
Human	cg16113650	6	30883959	0.656684	0.795212	0.768518	0.806822	0.000275857	0.000275857	0.00147874	0.75778	0.146342	0.148415	No differences in other genera
Human	cg27185298	6	30885205	0.749596	0.687024	0.633507	0.680662	9.7053e-05	9.7053e-05	0.0114213	0.0342823	0.698178	0.388231	No differences in other genera
Human	cg07467062	6	31619513	0.262454	0.149682	0.133645	0.152162	9.7053e-05	9.7053e-05	0.00147874	0.319767	0.698178	0.251403	No differences in other genera
Human	cg03689048	6	31619544	0.242227	0.102012	0.105741	0.12807	9.7053e-05	9.7053e-05	0.00147874	0.980862	0.0045539	0.0491715	No differences in other genera
Human	cg16220567	6	31631762	0.456601	0.557892	0.707602	0.643765	0.00371694	0.00371694	0.00147874	0.00307653	0.0371736	0.105511	Differences in other genera
Human	cg06473363	6	31631797	0.764596	0.86627	0.937347	0.950234	0.000431096	0.000431096	0.00147874	0.00186201	0.000971305	0.19429	No differences in other genera
Human	cg27244242	6	31648070	0.752904	0.57313	0.680194	0.673654	9.7053e-05	9.7053e-05	0.00147874	0.00307653	0.00288088	0.963722	Differences in other genera
Human	cg14428706	6	31657467	0.64245	0.530879	0.565858	0.570625	9.7053e-05	9.7053e-05	0.00147874	0.0762131	0.0371736	0.80511	No differences in other genera
Human	cg13961400	6	31657548	0.568241	0.469564	0.47007	0.406399	9.7053e-05	9.7053e-05	0.00147874	0.807001	0.00164802	0.0317891	No differences in other genera
Human	cg01835021	6	31730260	0.623111	0.415231	0.414513	0.287187	9.7053e-05	9.7053e-05	0.00147874	0.899544	0.000971305	0.0745039	Differences in other genera
Human	cg02211160	6	31761076	0.649914	0.763267	0.750867	0.757654	9.7053e-05	9.7053e-05	0.00147874	0.143083	0.175761	0.80511	No differences in other genera
Human	cg26097381	6	31779598	0.838072	0.593354	0.545819	0.427379	9.7053e-05	9.7053e-05	0.00147874	0.0178213	0.000971305	0.011214	Differences in other genera
Human	cg12047750	6	31802275	0.292846	0.18812	0.187184	0.148019	9.7053e-05	9.7053e-05	0.00147874	0.940713	0.0205817	0.0186487	No differences in other genera
Human	cg02776448	6	31829888	0.720635	0.626831	0.600144	0.542144	9.7053e-05	9.7053e-05	0.00147874	0.75778	0.423113	0.314802	No differences in other genera
Human	cg13716619	6	31829895	0.790458	0.720872	0.722563	0.689511	0.000431096	0.000431096	0.00725565	0.319767	0.698178	0.632799	No differences in other genera
Human	cg12394289	6	31856706	0.528396	0.334317	0.198574	0.339048	9.7053e-05	9.7053e-05	0.00147874	0.00186201	0.756037	0.011214	Differences in other genera
Human	cg08594281	6	31856749	0.376084	0.229741	0.124798	0.21036	9.7053e-05	9.7053e-05	0.00147874	0.172342	0.327968	0.011214	No differences in other genera
Human	cg04433354	6	31922367	0.863876	0.724009	0.738852	0.748906	9.7053e-05	9.7053e-05	0.00147874	0.854551	0.423113	0.632799	No differences in other genera
Human	cg07441854	6	32014893	0.799913	0.691092	0.665661	0.502493	9.7053e-05	9.7053e-05	0.00147874	0.118091	0.000971305	0.011214	Differences in other genera
Human	cg04841389	6	32015083	0.678256	0.474346	0.489855	0.561867	9.7053e-05	9.7053e-05	0.00255429	0.807001	0.120433	0.0491715	No differences in other genera
Human	cg22056544	6	32038230	0.64985	0.500383	0.560588	0.511655	0.000160441	0.000160441	0.00147874	0.143083	0.974998	0.314802	No differences in other genera
Human	cg05423418	6	32044254	0.754417	0.637339	0.621859	0.57648	9.7053e-05	9.7053e-05	0.00147874	0.707279	0.208066	0.46516	No differences in other genera
Human	cg22547540	6	32055007	0.65253	0.530838	0.563693	0.446925	0.0221494	0.0221494	0.00147874	0.75778	0.00164802	0.011214	Differences in other genera
Human	cg18460422	6	32063553	0.679732	0.842283	0.852779	0.817518	0.000665661	0.000665661	0.00725565	0.0950497	0.474683	0.148415	No differences in other genera
Human	cg01569346	6	32064148	0.440401	0.605883	0.575745	0.547713	0.00274309	0.00274309	0.0472121	0.807001	0.175761	0.549225	No differences in other genera
Human	cg19004565	6	32086893	0.443584	0.312904	0.298536	0.250841	9.7053e-05	9.7053e-05	0.00147874	0.940713	0.0149951	0.251403	No differences in other genera
Human	cg06976485	6	32086928	0.350273	0.207639	0.214641	0.150595	9.7053e-05	9.7053e-05	0.00147874	0.707279	0.00288088	0.0317891	No differences in other genera
Human	cg04628692	6	32094915	0.911885	0.805549	0.772465	0.391012	9.7053e-05	9.7053e-05	0.00147874	0.75778	0.000971305	0.011214	Differences in other genera
Human	cg22986222	6	32095276	0.386584	0.212888	0.225572	0.236713	9.7053e-05	9.7053e-05	0.00147874	0.899544	0.208066	0.720569	No differences in other genera
Human	cg12273368	6	32097507	0.622216	0.485347	0.404806	0.414974	0.000275857	0.000275857	0.00147874	0.707279	0.756037	0.963722	No differences in other genera
Human	cg00086577	6	32122894	0.554883	0.484995	0.337719	0.463835	0.00274309	0.00274309	0.00255429	0.00307653	0.528456	0.011214	Differences in other genera
Human	cg16468631	6	32134865	0.624077	0.565036	0.433943	0.520761	0.00371694	0.00371694	0.00147874	0.00813648	0.528456	0.011214	Differences in other genera
Human	cg24433302	6	32142147	0.683683	0.873812	0.852543	0.828369	9.7053e-05	9.7053e-05	0.00255429	0.118091	0.00164802	0.105511	No differences in other genera
Human	cg18609891	6	32729647	0.480817	0.613984	0.584022	0.596969	0.000275857	0.000275857	0.00255429	0.899544	0.528456	0.720569	No differences in other genera
Human	cg21989307	6	32729707	0.507165	0.723752	0.712134	0.649263	9.7053e-05	9.7053e-05	0.0114213	0.707279	0.0788574	0.46516	No differences in other genera
Human	cg09627192	6	33047363	0.757397	0.663872	0.675737	0.590718	9.7053e-05	9.7053e-05	0.00147874	0.0254188	0.000971305	0.011214	Differences in other genera
Human	cg12954267	6	33093109	0.786068	0.695919	0.707416	0.668409	0.000665661	0.000665661	0.00147874	0.75778	0.244636	0.632799	No differences in other genera
Human	cg17403520	6	33359638	0.128454	0.238923	0.254552	0.255663	9.7053e-05	9.7053e-05	0.00147874	0.277552	0.0487032	0.887642	No differences in other genera
Human	cg14823740	6	33390971	0.811522	0.72289	0.719932	0.666798	9.7053e-05	9.7053e-05	0.00147874	0.980862	0.0045539	0.251403	No differences in other genera
Human	cg14999947	6	33422918	0.506029	0.366438	0.172433	0.0898771	0.00197267	0.00197267	0.00147874	0.00186201	0.000971305	0.0186487	Differences in other genera
Human	cg10083824	6	34102147	0.793192	0.696029	0.693709	0.667088	9.7053e-05	9.7053e-05	0.00147874	0.899544	0.208066	0.314802	No differences in other genera
Human	cg20355598	6	34949773	0.709509	0.54446	0.632809	0.579573	9.7053e-05	9.7053e-05	0.00147874	0.0124204	0.528456	0.251403	Differences in other genera
Human	cg01205011	6	35262113	0.531725	0.387022	0.285426	0.283542	0.000431096	0.000431096	0.00147874	0.00186201	0.000971305	0.80511	Differences in other genera
Human	cg00116315	6	35466268	0.494263	0.298597	0.251622	0.355803	9.7053e-05	9.7053e-05	0.00147874	0.0254188	0.423113	0.0491715	Differences in other genera
Human	cg18468088	6	35490818	0.153767	0.0208329	0.0367225	0.0383423	9.7053e-05	9.7053e-05	0.00147874	0.00186201	0.0621965	0.963722	No differences in other genera
Human	cg01856887	6	36812436	0.723774	0.634142	0.632968	0.637084	9.7053e-05	9.7053e-05	0.00147874	0.605002	0.756037	0.46516	No differences in other genera
Human	cg15947466	6	36852415	0.717692	0.556969	0.557064	0.617947	9.7053e-05	9.7053e-05	0.00255429	0.505547	0.175761	0.0745039	No differences in other genera
Human	cg20053110	6	37617864	0.508407	0.147106	0.210902	0.197759	9.7053e-05	9.7053e-05	0.00147874	0.00186201	0.00288088	1	No differences in other genera
Human	cg04466022	6	37618123	0.941311	0.805449	0.827274	0.771335	9.7053e-05	9.7053e-05	0.00147874	0.172342	0.922439	0.388231	No differences in other genera
Human	cg00369811	6	37673597	0.0726803	0.184312	0.195004	0.439868	9.7053e-05	9.7053e-05	0.00147874	0.980862	0.000971305	0.011214	Differences in other genera
Human	cg11613164	6	37673863	0.660593	0.783413	0.800282	0.846146	9.7053e-05	9.7053e-05	0.00147874	0.45655	0.000971305	0.19429	No differences in other genera
Human	cg24728542	6	39083205	0.407254	0.298806	0.209291	0.284495	9.7053e-05	9.7053e-05	0.00452701	0.0950497	0.640865	0.0745039	No differences in other genera
Human	cg17190781	6	40387783	0.789517	0.403261	0.265121	0.529094	9.7053e-05	9.7053e-05	0.00147874	0.0178213	0.0045539	0.011214	Differences in other genera
Human	cg22653878	6	40698276	0.726744	0.662488	0.650537	0.586823	0.000275857	0.000275857	0.00147874	0.980862	0.0788574	0.19429	No differences in other genera
Human	cg03526776	6	41159608	0.37329	0.168949	0.274203	0.146844	9.7053e-05	9.7053e-05	0.00147874	0.00307653	0.584026	0.011214	Differences in other genera
Human	cg25852978	6	41424732	0.548462	0.738383	0.764248	0.751768	9.7053e-05	9.7053e-05	0.00147874	0.854551	0.922439	0.549225	No differences in other genera
Human	cg21917728	6	41471064	0.324996	0.082154	0.098001	0.108598	9.7053e-05	9.7053e-05	0.00147874	0.143083	0.0788574	0.963722	No differences in other genera
Human	cg25410010	6	41554543	0.888633	0.701588	0.723666	0.586351	9.7053e-05	9.7053e-05	0.00147874	0.172342	0.0788574	0.011214	Differences in other genera
Human	cg20556402	6	41616858	0.530482	0.332345	0.381395	0.358162	9.7053e-05	9.7053e-05	0.00147874	0.277552	0.640865	0.632799	No differences in other genera
Human	cg08834050	6	43022109	0.791877	0.705255	0.688832	0.707121	9.7053e-05	9.7053e-05	0.00147874	0.554371	0.327968	0.251403	No differences in other genera
Human	cg16705185	6	43022182	0.626035	0.524495	0.359776	0.347037	0.000160441	0.000160441	0.00147874	0.00186201	0.000971305	0.80511	Differences in other genera
Human	cg18159180	6	43022213	0.844977	0.761805	0.574489	0.36963	9.7053e-05	9.7053e-05	0.00147874	0.00186201	0.000971305	0.011214	Differences in other genera
Human	cg05586540	6	43046201	0.69882	0.815777	0.817566	0.816642	9.7053e-05	9.7053e-05	0.00147874	0.554371	0.528456	1	No differences in other genera
Human	cg09293890	6	43682839	0.612846	0.516032	0.47102	0.303037	0.000275857	0.000275857	0.00147874	0.409082	0.000971305	0.011214	Differences in other genera
Human	cg01804382	6	47278002	0.231219	0.33036	0.344511	0.510504	9.7053e-05	9.7053e-05	0.00147874	0.980862	0.000971305	0.011214	Differences in other genera
Human	cg11848487	6	48035985	0.341	0.175158	0.175015	0.248865	9.7053e-05	9.7053e-05	0.0248105	0.854551	0.0487032	0.0491715	No differences in other genera
Human	cg12976463	6	50488809	0.55728	0.378196	0.404192	0.346786	9.7053e-05	9.7053e-05	0.00147874	0.655901	0.244636	0.148415	No differences in other genera
Human	cg22286936	6	50683593	0.281282	0.404068	0.434072	0.451417	9.7053e-05	9.7053e-05	0.00147874	0.0458272	0.0045539	0.720569	No differences in other genera
Human	cg05659486	6	53792689	0.69963	0.614656	0.502201	0.553909	0.000160441	0.000160441	0.00147874	0.0124204	0.0205817	0.46516	Differences in other genera
Human	cg23369632	6	56438637	0.803898	0.350109	0.315664	0.461774	9.7053e-05	9.7053e-05	0.00147874	0.980862	0.000971305	0.011214	Differences in other genera
Human	cg18275965	6	56934764	0.749454	0.601552	0.607252	0.467077	9.7053e-05	9.7053e-05	0.00147874	0.239308	0.0205817	0.011214	Differences in other genera
Human	cg22315844	6	69342841	0.666804	0.548059	0.402361	0.581967	0.00371694	0.00371694	0.0343171	0.00186201	0.922439	0.011214	Differences in other genera
Human	cg01394339	6	73972288	0.479873	0.384924	0.19952	0.35486	0.0110214	0.0110214	0.0114213	0.00307653	0.813217	0.011214	Differences in other genera
Human	cg08222514	6	76312378	0.272007	0.170489	0.151941	0.166661	9.7053e-05	9.7053e-05	0.00147874	0.362818	0.922439	0.720569	No differences in other genera
Human	cg05375309	6	79621517	0.692255	0.858097	0.83031	0.813395	9.7053e-05	9.7053e-05	0.0114213	0.0950497	0.000971305	0.46516	No differences in other genera
Human	cg10908869	6	80621222	0.71826	0.392928	0.5992	0.468644	9.7053e-05	9.7053e-05	0.00147874	0.00186201	0.0371736	0.011214	Differences in other genera
Human	cg03563169	6	85445250	0.70628	0.874827	0.848512	0.806117	9.7053e-05	9.7053e-05	0.00147874	0.655901	0.0045539	0.0317891	No differences in other genera
Human	cg00925339	6	86162725	0.621974	0.47949	0.462155	0.49996	9.7053e-05	9.7053e-05	0.00147874	0.980862	0.146342	0.46516	No differences in other genera
Human	cg03689386	6	88875236	0.254231	0.371289	0.379143	0.398899	9.7053e-05	9.7053e-05	0.00147874	0.75778	0.208066	0.549225	No differences in other genera
Human	cg16191050	6	89377994	0.737508	0.653549	0.566871	0.46058	9.7053e-05	9.7053e-05	0.00147874	0.00186201	0.000971305	0.0317891	Differences in other genera
Human	cg07534448	6	99236061	0.597094	0.707214	0.774866	0.84295	0.000275857	0.000275857	0.00147874	0.409082	0.000971305	0.0745039	Differences in other genera
Human	cg19290902	6	99396345	0.714704	0.61536	0.57767	0.412879	9.7053e-05	9.7053e-05	0.00147874	0.204248	0.000971305	0.011214	Differences in other genera
Human	cg05757007	6	101053555	0.717912	0.579552	0.538528	0.640856	9.7053e-05	9.7053e-05	0.0472121	0.707279	0.0788574	0.0745039	No differences in other genera
Human	cg05090143	6	107391332	0.68304	0.610759	0.57585	0.592071	9.7053e-05	9.7053e-05	0.00147874	0.172342	0.640865	0.549225	No differences in other genera
Human	cg15401642	6	107832670	0.804148	0.696028	0.682258	0.700007	9.7053e-05	9.7053e-05	0.00147874	0.45655	0.284475	0.887642	No differences in other genera
Human	cg21769969	6	108396498	0.259091	0.156545	0.140727	0.106373	9.7053e-05	9.7053e-05	0.00147874	0.899544	0.000971305	0.011214	No differences in other genera
Human	cg20710635	6	108582940	0.0683083	0.14554	0.298321	0.661338	9.7053e-05	9.7053e-05	0.00147874	0.277552	0.000971305	0.011214	Differences in other genera
Human	cg01431340	6	110680085	0.323301	0.51707	0.473038	0.531514	0.000160441	0.000160441	0.00147874	0.899544	0.208066	0.549225	No differences in other genera
Human	cg02139796	6	111368196	0.658396	0.554013	0.561613	0.550149	9.7053e-05	9.7053e-05	0.00147874	0.980862	0.208066	0.46516	No differences in other genera
Human	cg13721770	6	112249160	0.831564	0.681442	0.743825	0.723882	9.7053e-05	9.7053e-05	0.00147874	0.0254188	0.146342	0.887642	Differences in other genera
Human	cg14769991	6	112688311	0.562866	0.944398	0.768698	0.927506	9.7053e-05	9.7053e-05	0.00147874	0.00186201	0.0205817	0.011214	Differences in other genera
Human	cg01883195	6	117802401	0.542582	0.631239	0.639552	0.640376	0.00855863	0.00855863	0.0343171	0.940713	0.922439	0.887642	No differences in other genera
Human	cg13516479	6	122016629	0.787848	0.656261	0.714224	0.61353	9.7053e-05	9.7053e-05	0.00147874	0.605002	0.00708149	0.0745039	Differences in other genera
Human	cg07577136	6	131613706	0.51504	0.277957	0.225334	0.124008	9.7053e-05	9.7053e-05	0.00147874	0.362818	0.000971305	0.011214	Differences in other genera
Human	cg17829936	6	132910681	0.729791	0.851505	0.832242	0.826865	0.00274309	0.00274309	0.0168542	0.239308	0.146342	0.963722	No differences in other genera
Human	cg10105884	6	133753539	0.78011	0.687305	0.698894	0.71033	9.7053e-05	9.7053e-05	0.00147874	1	0.640865	0.963722	No differences in other genera
Human	cg07224291	6	133777802	0.755373	0.627447	0.660308	0.475091	9.7053e-05	9.7053e-05	0.00147874	0.319767	0.0103298	0.0317891	Differences in other genera
Human	cg11938738	6	134999799	0.816622	0.763833	0.718786	0.710241	9.7053e-05	9.7053e-05	0.00147874	0.707279	0.474683	0.887642	No differences in other genera
Human	cg18253802	6	135501780	0.113622	0.248757	0.260523	0.252522	9.7053e-05	9.7053e-05	0.00147874	0.899544	0.528456	0.632799	No differences in other genera
Human	cg27087233	6	138860932	0.671406	0.55277	0.472554	0.444909	9.7053e-05	9.7053e-05	0.00147874	0.00525185	0.00288088	0.549225	Differences in other genera
Human	cg20903160	6	139117274	0.382651	0.214378	0.270827	0.159186	9.7053e-05	9.7053e-05	0.00147874	0.0762131	0.374014	0.0745039	No differences in other genera
Human	cg13227551	6	144011222	0.288066	0.526651	0.498823	0.645956	9.7053e-05	9.7053e-05	0.00147874	0.605002	0.000971305	0.011214	Differences in other genera
Human	cg13972706	6	144671686	0.132591	0.383143	0.420347	0.36859	9.7053e-05	9.7053e-05	0.00147874	0.807001	0.374014	0.148415	No differences in other genera
Human	cg00738387	6	150066836	0.304235	0.379097	0.423298	0.493816	0.000160441	0.000160441	0.00147874	0.362818	0.0103298	0.105511	Differences in other genera
Human	cg13937758	6	150217448	0.668987	0.838878	0.833362	0.788764	9.7053e-05	9.7053e-05	0.0248105	0.75778	0.0205817	0.251403	No differences in other genera
Human	cg22853813	6	157743451	0.778575	0.69793	0.56467	0.425613	9.7053e-05	9.7053e-05	0.00147874	0.0124204	0.000971305	0.011214	Differences in other genera
Human	cg13161113	6	158438198	0.895915	0.804149	0.518056	0.526317	9.7053e-05	9.7053e-05	0.00147874	0.00186201	0.000971305	1	Differences in other genera
Human	cg27278961	6	159068210	0.647585	0.852073	0.843727	0.761941	9.7053e-05	9.7053e-05	0.0248105	0.899544	0.000971305	0.011214	No differences in other genera
Human	cg08631819	6	159589483	0.677474	0.788413	0.767831	0.825878	9.7053e-05	9.7053e-05	0.00147874	0.655901	0.0280773	0.0491715	No differences in other genera
Human	cg15339075	6	162259067	0.543852	0.708856	0.674262	0.72955	9.7053e-05	9.7053e-05	0.00147874	0.605002	0.0280773	0.148415	No differences in other genera
Human	cg14584255	6	163149320	0.714838	0.524545	0.53227	0.543648	9.7053e-05	9.7053e-05	0.00147874	0.204248	0.0978777	0.80511	No differences in other genera
Human	cg00056541	6	164288623	0.535574	0.747621	0.791237	0.827694	9.7053e-05	9.7053e-05	0.00147874	0.0458272	0.000971305	0.105511	No differences in other genera
Human	cg25843866	6	168079818	0.175045	0.301219	0.36473	0.790578	0.000665661	0.000665661	0.00147874	0.0458272	0.000971305	0.011214	Differences in other genera
Human	cg12881124	6	168107517	0.732532	0.585914	0.306212	0.514869	9.7053e-05	9.7053e-05	0.00147874	0.00186201	0.0371736	0.011214	Differences in other genera
Human	cg21880020	6	168453194	0.742519	0.625268	0.622757	0.637815	0.000665661	0.000665661	0.00147874	0.655901	0.922439	0.549225	No differences in other genera
Human	cg06336590	6	168467620	0.76031	0.625152	0.59025	0.622925	9.7053e-05	9.7053e-05	0.00147874	0.409082	0.813217	0.887642	No differences in other genera
Human	cg08785724	6	168743574	0.524098	0.154149	0.136508	0.119278	9.7053e-05	9.7053e-05	0.00147874	0.204248	0.00288088	0.0491715	No differences in other genera
Human	cg01310118	6	168855168	0.598911	0.392079	0.39038	0.184871	9.7053e-05	9.7053e-05	0.00147874	0.940713	0.000971305	0.011214	Differences in other genera
Human	cg00040466	6	168918597	0.639489	0.798962	0.790644	0.828889	9.7053e-05	9.7053e-05	0.00147874	0.940713	0.00288088	0.0745039	No differences in other genera
Human	cg26687406	6	169717976	0.690719	0.618341	0.610931	0.501232	0.000665661	0.000665661	0.00147874	0.980862	0.00288088	0.0317891	Differences in other genera
Human	cg24144574	7	653445	0.614442	0.835924	0.896781	0.858479	9.7053e-05	9.7053e-05	0.00147874	0.899544	0.584026	0.011214	No differences in other genera
Human	cg23310290	7	676291	0.63082	0.285986	0.347849	0.139007	9.7053e-05	9.7053e-05	0.00147874	0.0178213	0.000971305	0.011214	Differences in other genera
Human	cg15782153	7	917662	0.247279	0.463306	0.548798	0.931382	0.000431096	0.000431096	0.00147874	0.362818	0.000971305	0.011214	Differences in other genera
Human	cg00475322	7	917719	0.466282	0.549288	0.634687	0.814857	0.00498087	0.00498087	0.00147874	0.0950497	0.000971305	0.011214	Differences in other genera
Human	cg18127823	7	966081	0.950893	0.754331	0.792238	0.835984	9.7053e-05	9.7053e-05	0.00147874	0.362818	0.00708149	0.0745039	No differences in other genera
Human	cg04102894	7	1000210	0.870114	0.78668	0.525373	0.586367	0.000275857	0.000275857	0.00147874	0.00307653	0.0280773	0.148415	Differences in other genera
Human	cg05886620	7	1266180	0.344541	0.143206	0.187359	0.155013	9.7053e-05	9.7053e-05	0.00147874	0.118091	0.922439	0.0745039	No differences in other genera
Human	cg12946440	7	1753573	0.694533	0.527074	0.572524	0.376684	9.7053e-05	9.7053e-05	0.00147874	0.362818	0.000971305	0.011214	Differences in other genera
Human	cg07480854	7	2010781	0.825488	0.72525	0.756509	0.701182	9.7053e-05	9.7053e-05	0.00147874	0.319767	0.756037	0.314802	No differences in other genera
Human	cg03694580	7	2271722	0.0775072	0.506785	0.291489	0.546043	9.7053e-05	9.7053e-05	0.00147874	0.00186201	0.974998	0.011214	Differences in other genera
Human	cg20572537	7	2557715	0.699351	0.822891	0.85884	0.891559	0.000160441	0.000160441	0.00147874	0.118091	0.000971305	0.314802	No differences in other genera
Human	cg03241971	7	2638278	0.821438	0.201106	0.661179	0.607612	9.7053e-05	9.7053e-05	0.00147874	0.00186201	0.000971305	0.314802	Differences in other genera
Human	cg10648960	7	2677986	0.684585	0.579102	0.479669	0.207798	9.7053e-05	9.7053e-05	0.00147874	0.00186201	0.000971305	0.011214	Differences in other genera
Human	cg09450197	7	3134557	0.0670265	0.334314	0.944098	0.919764	9.7053e-05	9.7053e-05	0.00147874	0.00186201	0.000971305	0.0186487	Differences in other genera
Human	cg11791155	7	4247760	0.714215	0.611427	0.566801	0.589499	9.7053e-05	9.7053e-05	0.00147874	0.409082	0.208066	0.887642	No differences in other genera
Human	cg25879142	7	4671391	0.391263	0.12048	0.223829	0.143984	9.7053e-05	9.7053e-05	0.00147874	0.00186201	0.00708149	0.011214	Differences in other genera
Human	cg06386634	7	4874449	0.755113	0.552448	0.460656	0.621166	9.7053e-05	9.7053e-05	0.00147874	0.0458272	0.0205817	0.011214	Differences in other genera
Human	cg01847021	7	4877595	0.671909	0.529411	0.418346	0.394249	9.7053e-05	9.7053e-05	0.00147874	0.0594357	0.0103298	0.549225	No differences in other genera
Human	cg00579868	7	5271516	0.10707	0.844413	0.874559	0.767381	9.7053e-05	9.7053e-05	0.00147874	0.0458272	0.120433	0.011214	Differences in other genera
Human	cg12377745	7	6570296	0.295281	0.171553	0.106976	0.0975949	9.7053e-05	9.7053e-05	0.00147874	0.0178213	0.00708149	0.632799	No differences in other genera
Human	cg19149522	7	6616423	0.662508	0.27449	0.25958	0.54318	9.7053e-05	9.7053e-05	0.00255429	0.277552	0.000971305	0.011214	Differences in other genera
Human	cg10068437	7	18126994	0.384451	0.198863	0.140463	0.157309	9.7053e-05	9.7053e-05	0.00147874	0.00813648	0.0205817	1	Differences in other genera
Human	cg09087961	7	23503778	0.657566	0.54765	0.564711	0.44625	9.7053e-05	9.7053e-05	0.00147874	0.807001	0.0045539	0.0491715	Differences in other genera
Human	cg20764575	7	24797884	0.689891	0.799667	0.846997	0.781056	0.000431096	0.000431096	0.00452701	0.0178213	0.922439	0.011214	No differences in other genera
Human	cg24757553	7	27127501	0.406425	0.253726	0.23795	0.137727	0.000665661	0.000665661	0.00147874	0.118091	0.000971305	0.0186487	Differences in other genera
Human	cg08941355	7	27133106	0.621536	0.444619	0.350533	0.37404	0.000160441	0.000160441	0.00147874	0.0178213	0.0103298	0.720569	Differences in other genera
Human	cg23865240	7	27134109	0.482853	0.275236	0.197597	0.34949	9.7053e-05	9.7053e-05	0.00147874	0.00525185	0.208066	0.011214	Differences in other genera
Human	cg18805066	7	27134259	0.316015	0.187121	0.150553	0.199325	0.000275857	0.000275857	0.00147874	0.0178213	0.974998	0.105511	No differences in other genera
Human	cg17485838	7	27138712	0.551715	0.299957	0.315142	0.196015	9.7053e-05	9.7053e-05	0.00147874	0.362818	0.000971305	0.011214	Differences in other genera
Human	cg26264232	7	27138751	0.228122	0.1171	0.0864876	0.0576381	0.000160441	0.000160441	0.00147874	0.239308	0.000971305	0.251403	No differences in other genera
Human	cg17881200	7	27138850	0.517584	0.326736	0.198156	0.0971728	0.000160441	0.000160441	0.00147874	0.00525185	0.000971305	0.0186487	Differences in other genera
Human	cg16880946	7	27188465	0.391018	0.216165	0.231567	0.294667	9.7053e-05	9.7053e-05	0.00147874	0.75778	0.000971305	0.105511	No differences in other genera
Human	cg03906434	7	27231819	0.393234	0.215971	0.194078	0.114415	0.000160441	0.000160441	0.00147874	0.554371	0.0103298	0.0745039	Differences in other genera
Human	cg09331995	7	27309021	0.742741	0.531821	0.377611	0.467278	0.000160441	0.000160441	0.00147874	0.00186201	0.528456	0.148415	Differences in other genera
Human	cg07510230	7	30361323	0.320136	0.363636	0.492508	0.532034	0.001412	0.001412	0.00147874	0.00525185	0.000971305	0.549225	Differences in other genera
Human	cg27070397	7	30810504	0.739913	0.476642	0.489154	0.604103	9.7053e-05	9.7053e-05	0.00147874	0.899544	0.0045539	0.0745039	Differences in other genera
Human	cg02872491	7	31374862	0.560454	0.224308	0.472972	0.33258	9.7053e-05	9.7053e-05	0.00147874	0.00186201	0.120433	0.011214	Differences in other genera
Human	cg00397871	7	31692686	0.816582	0.683974	0.656198	0.655539	9.7053e-05	9.7053e-05	0.00147874	0.239308	0.0788574	1	No differences in other genera
Human	cg24527700	7	33119186	0.615411	0.256318	0.27978	0.300472	9.7053e-05	9.7053e-05	0.00147874	0.118091	0.0103298	0.46516	No differences in other genera
Human	cg20019546	7	37955824	0.286716	0.409391	0.37727	0.429043	9.7053e-05	9.7053e-05	0.00147874	0.362818	0.813217	0.46516	No differences in other genera
Human	cg03176386	7	38370664	0.603369	0.319758	0.36241	0.510723	9.7053e-05	9.7053e-05	0.00452701	0.605002	0.0045539	0.011214	Differences in other genera
Human	cg17239019	7	41091424	0.362376	0.534344	0.529839	0.511992	9.7053e-05	9.7053e-05	0.00147874	1	0.374014	0.549225	No differences in other genera
Human	cg15036284	7	42972593	0.381396	0.215997	0.226399	0.20243	9.7053e-05	9.7053e-05	0.00147874	0.854551	0.698178	0.549225	No differences in other genera
Human	cg27111680	7	43314194	0.840347	0.647726	0.695901	0.585045	9.7053e-05	9.7053e-05	0.00147874	0.807001	0.0149951	0.011214	Differences in other genera
Human	cg25270632	7	43751042	0.70177	0.574498	0.576018	0.53039	0.000275857	0.000275857	0.00147874	0.707279	0.756037	0.632799	No differences in other genera
Human	cg27496339	7	43803803	0.216948	0.871845	0.726802	0.865384	9.7053e-05	9.7053e-05	0.00147874	0.00186201	0.974998	0.011214	Differences in other genera
Human	cg21448875	7	44104584	0.452025	0.710298	0.81235	0.775321	9.7053e-05	9.7053e-05	0.00147874	0.00186201	0.0487032	0.19429	Differences in other genera
Human	cg07075347	7	44104860	0.468662	0.952245	0.97798	0.965878	9.7053e-05	9.7053e-05	0.00147874	0.0178213	0.868537	0.0491715	No differences in other genera
Human	cg26057752	7	44104935	0.500613	0.795978	0.815551	0.831239	9.7053e-05	9.7053e-05	0.00147874	0.409082	0.0205817	0.314802	No differences in other genera
Human	cg16627090	7	44105050	0.40117	0.882743	0.957971	0.926401	9.7053e-05	9.7053e-05	0.00147874	0.00186201	0.0487032	0.0317891	No differences in other genera
Human	cg12631925	7	44105338	0.325016	0.572598	0.771488	0.699491	9.7053e-05	9.7053e-05	0.00147874	0.00186201	0.000971305	0.0491715	Differences in other genera
Human	cg18628255	7	44152333	0.920291	0.687672	0.606093	0.669885	9.7053e-05	9.7053e-05	0.00147874	0.00186201	0.0978777	0.011214	No differences in other genera
Human	cg20258698	7	47556811	0.367456	0.204649	0.232772	0.232848	9.7053e-05	9.7053e-05	0.00725565	0.0950497	0.423113	0.887642	No differences in other genera
Human	cg14402224	7	50570049	0.763088	0.606671	0.658033	0.673274	9.7053e-05	9.7053e-05	0.00147874	0.0178213	0.000971305	0.963722	Differences in other genera
Human	cg03014829	7	55516872	0.68525	0.898035	0.8075	0.905607	9.7053e-05	9.7053e-05	0.00147874	0.0342823	0.284475	0.0186487	No differences in other genera
Human	cg11460282	7	56297661	0.520185	0.723227	0.669612	0.682294	9.7053e-05	9.7053e-05	0.00147874	0.118091	0.146342	0.963722	No differences in other genera
Human	cg25866738	7	63812985	0.717772	0.588663	0.544476	0.60039	9.7053e-05	9.7053e-05	0.00147874	0.0458272	1	0.148415	No differences in other genera
Human	cg16773677	7	65635328	0.601053	0.486787	0.458243	0.463969	9.7053e-05	9.7053e-05	0.00147874	0.554371	0.175761	1	No differences in other genera
Human	cg18782651	7	65969785	0.759659	0.0929292	0.315709	0.0855179	9.7053e-05	9.7053e-05	0.00147874	0.00186201	0.0621965	0.011214	Differences in other genera
Human	cg04064631	7	66856380	0.685363	0.512296	0.60419	0.611891	9.7053e-05	9.7053e-05	0.00147874	0.172342	0.0280773	0.80511	No differences in other genera
Human	cg17960934	7	70096791	0.775116	0.596744	0.656909	0.631201	9.7053e-05	9.7053e-05	0.00147874	0.239308	0.756037	0.388231	No differences in other genera
Human	cg20866121	7	70322401	0.624497	0.561157	0.390602	0.535013	0.000160441	0.000160441	0.00725565	0.00186201	0.974998	0.011214	Differences in other genera
Human	cg09871057	7	73118748	0.414495	0.178267	0.292172	0.166855	9.7053e-05	9.7053e-05	0.00147874	0.00307653	0.327968	0.011214	Differences in other genera
Human	cg24419391	7	73183516	0.508102	0.20294	0.246971	0.375111	9.7053e-05	9.7053e-05	0.00725565	0.0950497	0.000971305	0.0491715	Differences in other genera
Human	cg05435581	7	73596125	0.643964	0.502062	0.417685	0.485464	9.7053e-05	9.7053e-05	0.00147874	0.00186201	0.0487032	0.0317891	Differences in other genera
Human	cg08156809	7	74071310	0.121536	0.233618	0.245099	0.235217	9.7053e-05	9.7053e-05	0.00147874	1	0.640865	0.549225	No differences in other genera
Human	cg06796482	7	74378824	0.275309	0.399812	0.562474	0.817341	0.000160441	0.000160441	0.00147874	0.00186201	0.000971305	0.011214	Differences in other genera
Human	cg21494445	7	75677431	0.234122	0.106305	0.108719	0.105699	9.7053e-05	9.7053e-05	0.00147874	0.505547	0.0978777	0.46516	No differences in other genera
Human	cg16810343	7	75898970	0.38828	0.266755	0.27375	0.222205	9.7053e-05	9.7053e-05	0.00147874	0.172342	0.974998	0.549225	No differences in other genera
Human	cg24669602	7	77426814	0.723723	0.474247	0.345676	0.297082	9.7053e-05	9.7053e-05	0.00147874	0.0254188	0.000971305	0.388231	Differences in other genera
Human	cg13988052	7	83792237	0.749682	0.670902	0.654015	0.586296	0.000665661	0.000665661	0.00147874	0.605002	0.00288088	0.251403	Differences in other genera
Human	cg02607810	7	84671582	0.750595	0.682638	0.605767	0.679144	9.7053e-05	9.7053e-05	0.00147874	0.0254188	0.922439	0.0317891	No differences in other genera
Human	cg22616933	7	86547833	0.796082	0.696375	0.461752	0.545475	9.7053e-05	9.7053e-05	0.00147874	0.00186201	0.000971305	0.148415	Differences in other genera
Human	cg24310667	7	86634072	0.738364	0.854323	0.84417	0.859893	9.7053e-05	9.7053e-05	0.00147874	0.75778	0.640865	0.80511	No differences in other genera
Human	cg17326451	7	86975534	0.641037	0.553753	0.528649	0.29643	0.000665661	0.000665661	0.00147874	0.605002	0.00164802	0.011214	Differences in other genera
Human	cg26365742	7	87503866	0.154366	0.337255	0.329479	0.684935	9.7053e-05	9.7053e-05	0.00147874	0.505547	0.000971305	0.011214	Differences in other genera
Human	cg04330806	7	87504597	0.198032	0.310065	0.308595	0.382722	9.7053e-05	9.7053e-05	0.00147874	0.655901	0.0045539	0.148415	Differences in other genera
Human	cg14825462	7	87564570	0.263374	0.123527	0.105157	0.140859	9.7053e-05	9.7053e-05	0.00147874	0.118091	0.0978777	0.0491715	No differences in other genera
Human	cg21946631	7	90879360	0.714258	0.61111	0.596217	0.513269	0.000160441	0.000160441	0.00147874	0.980862	0.00708149	0.148415	Differences in other genera
Human	cg17063962	7	91808500	0.0640038	0.243754	0.268411	0.210894	0.000665661	0.000665661	0.0168542	0.362818	0.327968	0.105511	No differences in other genera
Human	cg13635928	7	93105319	0.812419	0.734773	0.738153	0.538775	9.7053e-05	9.7053e-05	0.00147874	0.505547	0.000971305	0.0186487	Differences in other genera
Human	cg09558850	7	93520445	0.418308	0.532403	0.556054	0.60911	0.000160441	0.000160441	0.00147874	0.277552	0.000971305	0.251403	Differences in other genera
Human	cg14997707	7	93853120	0.551986	0.42663	0.317883	0.245035	0.000665661	0.000665661	0.00147874	0.00307653	0.000971305	0.0745039	Differences in other genera
Human	cg11985632	7	94286351	0.666213	0.580377	0.575914	0.585222	9.7053e-05	9.7053e-05	0.00147874	0.362818	0.244636	1	No differences in other genera
Human	cg11175683	7	94286420	0.631853	0.452644	0.402142	0.426592	9.7053e-05	9.7053e-05	0.00147874	0.0124204	0.244636	0.314802	No differences in other genera
Human	cg01772563	7	95064399	0.189949	0.281486	0.27856	0.266579	9.7053e-05	9.7053e-05	0.00147874	0.409082	0.0487032	0.19429	No differences in other genera
Human	cg26847490	7	95115289	0.802737	0.73377	0.674385	0.622311	9.7053e-05	9.7053e-05	0.00147874	0.204248	0.0103298	0.388231	Differences in other genera
Human	cg22171829	7	95225520	0.41169	0.318528	0.242238	0.118707	0.00197267	0.00197267	0.00147874	0.204248	0.000971305	0.011214	Differences in other genera
Human	cg13449377	7	96631089	0.677495	0.522642	0.477085	0.575853	9.7053e-05	9.7053e-05	0.00147874	0.807001	0.0045539	0.0317891	Differences in other genera
Human	cg26075150	7	96643821	0.447188	0.340986	0.308753	0.341597	9.7053e-05	9.7053e-05	0.00255429	0.554371	0.868537	0.632799	No differences in other genera
Human	cg09276108	7	97663914	0.459693	0.190027	0.0625665	0.336115	9.7053e-05	9.7053e-05	0.0248105	0.0124204	0.00708149	0.011214	Differences in other genera
Human	cg13557337	7	97663940	0.494218	0.310904	0.186638	0.351819	9.7053e-05	9.7053e-05	0.00452701	0.00307653	0.0280773	0.011214	Differences in other genera
Human	cg25955850	7	98606005	0.773076	0.896444	0.883451	0.908923	9.7053e-05	9.7053e-05	0.00147874	0.409082	0.208066	0.105511	No differences in other genera
Human	cg11699265	7	98990265	0.682839	0.30019	0.284471	0.223936	9.7053e-05	9.7053e-05	0.00147874	0.505547	0.0978777	0.46516	No differences in other genera
Human	cg18634506	7	99007560	0.203721	0.440589	0.691634	0.485741	9.7053e-05	9.7053e-05	0.00147874	0.00186201	0.0788574	0.011214	Differences in other genera
Human	cg15283657	7	99066497	0.803174	0.499302	0.675184	0.590324	9.7053e-05	9.7053e-05	0.00147874	0.00186201	0.284475	0.0317891	Differences in other genera
Human	cg07125725	7	99612773	0.727365	0.649892	0.635637	0.589767	0.000665661	0.000665661	0.00147874	0.707279	0.0280773	0.388231	No differences in other genera
Human	cg26425691	7	99724197	0.298884	0.634382	0.567534	0.584609	9.7053e-05	9.7053e-05	0.00147874	0.00525185	0.0103298	0.314802	No differences in other genera
Human	cg04215126	7	105621846	0.516233	0.421407	0.410613	0.34068	9.7053e-05	9.7053e-05	0.00147874	0.980862	0.00288088	0.105511	No differences in other genera
Human	cg03593280	7	106300098	0.377289	0.169469	0.200559	0.23846	9.7053e-05	9.7053e-05	0.00147874	0.0458272	0.00708149	0.46516	No differences in other genera
Human	cg14799209	7	106809543	0.146213	0.310362	0.268087	0.358968	9.7053e-05	9.7053e-05	0.00147874	0.204248	0.175761	0.105511	No differences in other genera
Human	cg27206665	7	107822217	0.519449	0.710146	0.67882	0.625362	0.000160441	0.000160441	0.00147874	0.277552	0.0371736	0.19429	Differences in other genera
Human	cg16171182	7	114270708	0.668655	0.599202	0.562911	0.579929	9.7053e-05	9.7053e-05	0.00147874	0.319767	0.374014	0.632799	No differences in other genera
Human	cg11319403	7	116377467	0.779305	0.678907	0.656674	0.67174	9.7053e-05	9.7053e-05	0.00147874	0.554371	0.208066	1	No differences in other genera
Human	cg18325389	7	116450458	0.374881	0.308724	0.244354	0.233372	0.00371694	0.00371694	0.00147874	0.854551	0.474683	0.887642	No differences in other genera
Human	cg03772108	7	116889900	0.564385	0.738425	0.776287	0.821004	0.000431096	0.000431096	0.00147874	0.0178213	0.00288088	0.0491715	Differences in other genera
Human	cg09120609	7	121958871	0.74356	0.599669	0.596249	0.342692	9.7053e-05	9.7053e-05	0.00147874	0.940713	0.000971305	0.011214	Differences in other genera
Human	cg24083274	7	121977191	0.73859	0.654139	0.633845	0.642511	0.000665661	0.000665661	0.0114213	1	0.922439	0.963722	No differences in other genera
Human	cg14928241	7	122495315	0.749728	0.666198	0.658166	0.648738	9.7053e-05	9.7053e-05	0.00147874	0.75778	0.698178	0.632799	No differences in other genera
Human	cg03640110	7	122635026	0.797614	0.715259	0.718379	0.676235	9.7053e-05	9.7053e-05	0.00147874	0.409082	0.528456	0.251403	No differences in other genera
Human	cg08385371	7	123587371	0.780434	0.585795	0.651885	0.548959	9.7053e-05	9.7053e-05	0.00147874	0.00813648	0.244636	0.011214	Differences in other genera
Human	cg02092102	7	128555896	0.277828	0.202238	0.139312	0.175675	0.0140722	0.0140722	0.0168542	0.118091	0.756037	0.0317891	No differences in other genera
Human	cg00566516	7	128784097	0.571599	0.750819	0.80831	0.670801	9.7053e-05	9.7053e-05	0.0248105	0.00525185	0.00288088	0.011214	Differences in other genera
Human	cg25431319	7	129077075	0.784129	0.606245	0.592312	0.600537	9.7053e-05	9.7053e-05	0.00147874	0.505547	0.813217	0.887642	No differences in other genera
Human	cg11315168	7	129905368	0.689466	0.603353	0.600635	0.615494	0.000160441	0.000160441	0.00147874	0.940713	0.284475	0.632799	No differences in other genera
Human	cg08035351	7	130005993	0.588007	0.761188	0.70592	0.744	0.000160441	0.000160441	0.00147874	0.554371	0.698178	0.251403	No differences in other genera
Human	cg02514021	7	130791171	0.312021	0.189356	0.199314	0.184171	9.7053e-05	9.7053e-05	0.00147874	0.940713	0.423113	0.46516	No differences in other genera
Human	cg09627207	7	131244901	0.634787	0.797031	0.755048	0.752557	0.000160441	0.000160441	0.00725565	0.0950497	0.0978777	0.80511	No differences in other genera
Human	cg02749073	7	133137334	0.677118	0.814101	0.78159	0.812619	9.7053e-05	9.7053e-05	0.00147874	0.0594357	0.868537	0.105511	No differences in other genera
Human	cg25150440	7	136553088	0.655061	0.527872	0.552489	0.504632	0.000431096	0.000431096	0.00147874	1	0.175761	0.314802	No differences in other genera
Human	cg27342559	7	136849143	0.772843	0.663357	0.368589	0.63615	9.7053e-05	9.7053e-05	0.00147874	0.00186201	0.175761	0.011214	Differences in other genera
Human	cg02019305	7	139927863	0.690361	0.794568	0.819385	0.832782	9.7053e-05	9.7053e-05	0.00147874	0.143083	0.000971305	0.549225	No differences in other genera
Human	cg18587683	7	141434929	0.781463	0.605744	0.400902	0.671125	9.7053e-05	9.7053e-05	0.00147874	0.00186201	0.175761	0.011214	Differences in other genera
Human	cg03548091	7	142748962	0.754122	0.653495	0.632401	0.595429	9.7053e-05	9.7053e-05	0.00147874	0.409082	0.0371736	0.632799	No differences in other genera
Human	cg10941174	7	146842348	0.688966	0.578011	0.531756	0.536363	9.7053e-05	9.7053e-05	0.00147874	0.239308	0.0978777	0.720569	No differences in other genera
Human	cg16306633	7	148769220	0.673265	0.839668	0.777647	0.764574	9.7053e-05	9.7053e-05	0.00147874	0.00525185	0.000971305	0.388231	No differences in other genera
Human	cg02707610	7	148984536	0.657289	0.812742	0.758246	0.786901	9.7053e-05	9.7053e-05	0.00147874	0.143083	0.327968	0.388231	No differences in other genera
Human	cg02027878	7	150711138	0.368313	0.616315	0.483134	0.723601	9.7053e-05	9.7053e-05	0.00147874	0.0178213	0.00708149	0.011214	Differences in other genera
Human	cg00533407	7	150745278	0.656532	0.540462	0.584392	0.509886	9.7053e-05	9.7053e-05	0.00147874	0.118091	0.327968	0.0491715	No differences in other genera
Human	cg01572810	7	150901654	0.626747	0.801384	0.848167	0.935669	9.7053e-05	9.7053e-05	0.00147874	0.319767	0.000971305	0.105511	Differences in other genera
Human	cg15383397	7	153641307	0.627521	0.814467	0.735443	0.733117	9.7053e-05	9.7053e-05	0.00147874	0.00186201	0.000971305	0.632799	No differences in other genera
Human	cg13574820	7	154706045	0.393146	0.215176	0.178735	0.247125	9.7053e-05	9.7053e-05	0.00147874	0.707279	0.0371736	0.0745039	No differences in other genera
Human	cg13639901	7	155556590	0.181183	0.589169	0.858662	0.884969	9.7053e-05	9.7053e-05	0.00147874	0.00186201	0.000971305	0.105511	Differences in other genera
Human	cg14430943	7	155556652	0.136337	0.368475	0.847277	0.873223	9.7053e-05	9.7053e-05	0.00147874	0.00186201	0.000971305	0.0491715	Differences in other genera
Human	cg06298480	7	158804287	0.752911	0.64306	0.632433	0.531507	9.7053e-05	9.7053e-05	0.00147874	0.899544	0.000971305	0.011214	Differences in other genera
Human	cg23109344	8	496440	0.746737	0.682762	0.196196	0.43548	0.00498087	0.00498087	0.00147874	0.00186201	0.000971305	0.011214	Differences in other genera
Human	cg00912738	8	1103240	0.738525	0.706405	0.660057	0.434957	0.001412	0.001412	0.00147874	0.75778	0.000971305	0.011214	Differences in other genera
Human	cg12618806	8	1449497	0.825387	0.698232	0.695055	0.712477	9.7053e-05	9.7053e-05	0.00147874	0.605002	0.146342	0.720569	No differences in other genera
Human	cg22763586	8	1649868	0.541068	0.858945	0.856627	0.854091	9.7053e-05	9.7053e-05	0.00147874	0.707279	0.974998	0.887642	No differences in other genera
Human	cg17475643	8	10261972	0.788733	0.656555	0.65616	0.656738	9.7053e-05	9.7053e-05	0.00147874	0.807001	0.584026	0.963722	No differences in other genera
Human	cg19847130	8	10466454	0.890556	0.725454	0.780229	0.706058	9.7053e-05	9.7053e-05	0.00147874	0.409082	0.208066	0.251403	No differences in other genera
Human	cg16284953	8	11471571	0.622163	0.551488	0.405919	0.53775	0.00274309	0.00274309	0.0168542	0.0124204	0.974998	0.0491715	Differences in other genera
Human	cg03485669	8	13016635	0.643902	0.491202	0.539257	0.533069	9.7053e-05	9.7053e-05	0.00147874	0.239308	0.244636	0.887642	No differences in other genera
Human	cg19004110	8	14711027	0.792478	0.656343	0.607702	0.585352	9.7053e-05	9.7053e-05	0.00147874	0.605002	0.000971305	0.887642	No differences in other genera
Human	cg23350350	8	16652008	0.577118	0.780416	0.840804	0.814201	9.7053e-05	9.7053e-05	0.00147874	0.0124204	0.0205817	0.388231	No differences in other genera
Human	cg05807467	8	17579494	0.482267	0.737467	0.723505	0.610832	9.7053e-05	9.7053e-05	0.00255429	0.854551	0.00288088	0.0317891	Differences in other genera
Human	cg12716367	8	17625476	0.69066	0.579597	0.529959	0.557631	0.000160441	0.000160441	0.00147874	0.45655	0.922439	0.632799	No differences in other genera
Human	cg11323985	8	18541497	0.873685	0.769266	0.697729	0.411752	9.7053e-05	9.7053e-05	0.00147874	0.0458272	0.000971305	0.011214	Differences in other genera
Human	cg09772075	8	20159446	0.420504	0.208272	0.286169	0.288706	9.7053e-05	9.7053e-05	0.00255429	0.00813648	0.000971305	0.963722	No differences in other genera
Human	cg22838079	8	21759671	0.787638	0.671989	0.664772	0.722171	9.7053e-05	9.7053e-05	0.00147874	0.554371	0.120433	0.0491715	No differences in other genera
Human	cg26401870	8	21882439	0.237986	0.0849449	0.0827957	0.118857	9.7053e-05	9.7053e-05	0.00147874	0.980862	0.000971305	0.0491715	No differences in other genera
Human	cg08781728	8	21882587	0.481944	0.0982441	0.108182	0.162833	9.7053e-05	9.7053e-05	0.00147874	0.172342	0.000971305	0.011214	No differences in other genera
Human	cg03520938	8	21961713	0.939178	0.736612	0.772933	0.821428	9.7053e-05	9.7053e-05	0.00147874	0.554371	0.00164802	0.0186487	No differences in other genera
Human	cg26344606	8	21976510	0.391527	0.278434	0.198942	0.215752	9.7053e-05	9.7053e-05	0.00147874	0.707279	0.974998	0.963722	No differences in other genera
Human	cg17289764	8	21990742	0.244448	0.368171	0.336775	0.385762	9.7053e-05	9.7053e-05	0.00147874	0.807001	0.244636	0.251403	No differences in other genera
Human	cg27001893	8	22106571	0.693971	0.533131	0.617418	0.582789	9.7053e-05	9.7053e-05	0.00147874	0.00186201	0.0103298	0.19429	Differences in other genera
Human	cg00433296	8	22223852	0.657384	0.807063	0.877629	0.891215	9.7053e-05	9.7053e-05	0.00147874	0.00186201	0.00288088	0.720569	Differences in other genera
Human	cg17687970	8	22462467	0.0781094	0.262261	0.186857	0.229305	9.7053e-05	9.7053e-05	0.00147874	0.0762131	0.528456	0.19429	No differences in other genera
Human	cg11007075	8	22722124	0.528779	0.340543	0.361758	0.306295	9.7053e-05	9.7053e-05	0.00147874	0.854551	0.0205817	0.314802	No differences in other genera
Human	cg13310292	8	24062331	0.775304	0.707091	0.684236	0.701315	9.7053e-05	9.7053e-05	0.00147874	0.940713	0.640865	0.80511	No differences in other genera
Human	cg09884225	8	24768802	0.440935	0.311272	0.278744	0.245318	0.000275857	0.000275857	0.00147874	0.409082	0.0045539	0.251403	No differences in other genera
Human	cg12754260	8	24769018	0.639812	0.570681	0.526137	0.497987	0.001412	0.001412	0.00147874	0.807001	0.208066	0.388231	No differences in other genera
Human	cg12863565	8	25902558	0.596385	0.461041	0.475309	0.47023	0.000431096	0.000431096	0.00255429	0.980862	0.756037	0.80511	No differences in other genera
Human	cg02393097	8	27473422	0.783552	0.607678	0.62686	0.695589	9.7053e-05	9.7053e-05	0.00147874	0.707279	0.0103298	0.0745039	No differences in other genera
Human	cg06830145	8	30262272	0.755132	0.619091	0.562242	0.620107	9.7053e-05	9.7053e-05	0.00147874	0.00525185	0.922439	0.0491715	No differences in other genera
Human	cg00324366	8	32199183	0.811162	0.683597	0.678999	0.739311	9.7053e-05	9.7053e-05	0.00147874	0.940713	0.0103298	0.0491715	No differences in other genera
Human	cg02617560	8	32785757	0.304335	0.614569	0.397167	0.653727	9.7053e-05	9.7053e-05	0.00147874	0.00186201	0.00708149	0.011214	Differences in other genera
Human	cg01870916	8	37005619	0.516425	0.743164	0.773871	0.828783	9.7053e-05	9.7053e-05	0.00147874	0.0342823	0.000971305	0.011214	Differences in other genera
Human	cg08462367	8	37168415	0.631364	0.513206	0.469973	0.531216	9.7053e-05	9.7053e-05	0.00255429	0.75778	0.0487032	0.105511	No differences in other genera
Human	cg20708516	8	37773605	0.489144	0.280615	0.394344	0.202522	9.7053e-05	9.7053e-05	0.00147874	0.00307653	0.00164802	0.011214	Differences in other genera
Human	cg19272266	8	38125865	0.623267	0.503625	0.471115	0.208603	9.7053e-05	9.7053e-05	0.00147874	0.0950497	0.000971305	0.011214	Differences in other genera
Human	cg27485269	8	39441473	0.729712	0.620289	0.661523	0.549108	9.7053e-05	9.7053e-05	0.00147874	0.204248	0.00288088	0.105511	Differences in other genera
Human	cg15352186	8	39695907	0.785788	0.695336	0.718112	0.653589	0.000275857	0.000275857	0.00147874	0.807001	0.0371736	0.19429	No differences in other genera
Human	cg20335590	8	39696018	0.858829	0.749264	0.715953	0.728107	9.7053e-05	9.7053e-05	0.00147874	0.940713	0.974998	0.963722	No differences in other genera
Human	cg17311802	8	39696062	0.91372	0.835611	0.806121	0.745856	9.7053e-05	9.7053e-05	0.00147874	0.899544	0.0371736	0.148415	No differences in other genera
Human	cg07782241	8	40731315	0.757361	0.618174	0.67082	0.551384	0.000160441	0.000160441	0.00147874	0.118091	0.0149951	0.011214	Differences in other genera
Human	cg08525461	8	40958085	0.672858	0.551508	0.589782	0.583192	9.7053e-05	9.7053e-05	0.0114213	0.277552	0.813217	0.80511	No differences in other genera
Human	cg17182837	8	41585554	0.797127	0.647526	0.535109	0.643144	0.00498087	0.00498087	0.0168542	0.00525185	0.922439	0.0317891	Differences in other genera
Human	cg15245709	8	48100081	0.311529	0.457758	0.762241	0.400695	0.000972069	0.000972069	0.00725565	0.00186201	0.974998	0.011214	Differences in other genera
Human	cg16563203	8	49040786	0.647499	0.842341	0.836455	0.815578	9.7053e-05	9.7053e-05	0.00255429	0.655901	0.0280773	0.388231	No differences in other genera
Human	cg08774009	8	49309094	0.502208	0.388788	0.412835	0.358061	9.7053e-05	9.7053e-05	0.00147874	0.172342	0.813217	0.148415	No differences in other genera
Human	cg23631932	8	52322341	0.676224	0.566226	0.580374	0.50007	9.7053e-05	9.7053e-05	0.00147874	0.505547	0.000971305	0.011214	Differences in other genera
Human	cg26848524	8	55294566	0.322354	0.19187	0.156788	0.175659	9.7053e-05	9.7053e-05	0.00147874	0.505547	0.813217	0.549225	No differences in other genera
Human	cg08005165	8	55380663	0.352532	0.168183	0.191401	0.179652	9.7053e-05	9.7053e-05	0.00147874	0.45655	0.756037	0.720569	No differences in other genera
Human	cg21752469	8	57594909	0.145297	0.314846	0.288815	0.291642	9.7053e-05	9.7053e-05	0.00147874	0.854551	0.868537	0.887642	No differences in other genera
Human	cg21047695	8	63614552	0.637327	0.849	0.951916	0.946815	9.7053e-05	9.7053e-05	0.00147874	0.00186201	0.00164802	0.963722	Differences in other genera
Human	cg18932699	8	64518293	0.539579	0.707889	0.722726	0.671707	9.7053e-05	9.7053e-05	0.0168542	0.277552	0.868537	0.148415	No differences in other genera
Human	cg18195238	8	64681840	0.538183	0.748774	0.81495	0.793664	9.7053e-05	9.7053e-05	0.00147874	0.00186201	0.0045539	0.314802	Differences in other genera
Human	cg00405554	8	65490897	0.153145	0.318472	0.312073	0.385271	9.7053e-05	9.7053e-05	0.00147874	0.807001	0.0371736	0.0745039	No differences in other genera
Human	cg15169943	8	71068363	0.734183	0.8779	0.857275	0.866865	9.7053e-05	9.7053e-05	0.00147874	0.505547	0.756037	0.720569	No differences in other genera
Human	cg24523948	8	72916620	0.259959	0.583913	0.691462	0.633201	9.7053e-05	9.7053e-05	0.00147874	0.00813648	0.120433	0.0745039	Differences in other genera
Human	cg05501320	8	75263248	0.479699	0.643574	0.740333	0.563302	9.7053e-05	9.7053e-05	0.00725565	0.00186201	0.120433	0.011214	Differences in other genera
Human	cg21289795	8	80273128	0.781137	0.6949	0.701384	0.661867	9.7053e-05	9.7053e-05	0.00147874	0.655901	0.0621965	0.314802	No differences in other genera
Human	cg18459342	8	81084056	0.309178	0.0854714	0.0766731	0.0878693	9.7053e-05	9.7053e-05	0.00147874	0.45655	0.698178	0.19429	No differences in other genera
Human	cg02646225	8	86020307	0.616287	0.268211	0.107561	0.16444	9.7053e-05	9.7053e-05	0.00147874	0.00186201	0.00288088	0.0186487	Differences in other genera
Human	cg04902930	8	86186217	0.661969	0.466043	0.43094	0.363929	9.7053e-05	9.7053e-05	0.00147874	0.118091	0.000971305	0.011214	Differences in other genera
Human	cg13342634	8	88972044	0.77075	0.666818	0.672225	0.664999	9.7053e-05	9.7053e-05	0.00147874	0.0594357	0.120433	0.963722	No differences in other genera
Human	cg18772399	8	89478349	0.473939	0.619646	0.65486	0.585233	0.000431096	0.000431096	0.00452701	0.277552	0.698178	0.314802	No differences in other genera
Human	cg05556361	8	93097402	0.821105	0.764774	0.714882	0.722063	9.7053e-05	9.7053e-05	0.00147874	0.45655	0.0371736	1	No differences in other genera
Human	cg03760919	8	93103361	0.763285	0.655858	0.690746	0.593861	9.7053e-05	9.7053e-05	0.00147874	0.45655	0.00288088	0.105511	No differences in other genera
Human	cg18975130	8	94238749	0.823494	0.725016	0.71515	0.755421	9.7053e-05	9.7053e-05	0.00147874	0.605002	0.00708149	0.251403	No differences in other genera
Human	cg17118836	8	94508434	0.435844	0.32952	0.249663	0.264079	9.7053e-05	9.7053e-05	0.00147874	0.00525185	0.0371736	0.720569	Differences in other genera
Human	cg05000039	8	94754024	0.653062	0.458142	0.430503	0.48782	9.7053e-05	9.7053e-05	0.00147874	0.899544	0.0487032	0.105511	No differences in other genera
Human	cg23868809	8	94766196	0.500021	0.645536	0.597254	0.598005	0.000160441	0.000160441	0.0114213	0.204248	0.374014	0.963722	No differences in other genera
Human	cg20165884	8	96281478	0.054641	0.290893	0.291737	0.23492	9.7053e-05	9.7053e-05	0.00147874	0.319767	0.208066	0.105511	No differences in other genera
Human	cg21773820	8	96497618	0.803478	0.728714	0.709312	0.711369	9.7053e-05	9.7053e-05	0.00147874	0.899544	0.868537	0.887642	No differences in other genera
Human	cg16177163	8	97272787	0.742585	0.593603	0.170345	0.401143	9.7053e-05	9.7053e-05	0.00147874	0.00186201	0.00164802	0.011214	Differences in other genera
Human	cg24708861	8	97345601	0.313774	0.208699	0.149878	0.194467	9.7053e-05	9.7053e-05	0.00147874	0.0342823	0.528456	0.105511	No differences in other genera
Human	cg03276479	8	97507958	0.539463	0.460878	0.443249	0.358889	0.000972069	0.000972069	0.00147874	0.854551	0.0045539	0.0745039	Differences in other genera
Human	cg01596292	8	101315505	0.490446	0.686755	0.744485	0.756765	9.7053e-05	9.7053e-05	0.00147874	0.0254188	0.0103298	0.720569	No differences in other genera
Human	cg09444120	8	107227878	0.781234	0.677318	0.628205	0.571219	0.001412	0.001412	0.00147874	0.605002	0.0788574	0.0491715	No differences in other genera
Human	cg12210890	8	110988071	0.151355	0.263097	0.234638	0.264375	9.7053e-05	9.7053e-05	0.00147874	0.605002	0.208066	0.388231	No differences in other genera
Human	cg20464732	8	111073225	0.816113	0.741371	0.720402	0.730569	9.7053e-05	9.7053e-05	0.00147874	0.707279	0.528456	0.887642	No differences in other genera
Human	cg06523030	8	114449163	0.123618	0.238696	0.230171	0.235773	9.7053e-05	9.7053e-05	0.00147874	0.980862	0.584026	0.887642	No differences in other genera
Human	cg09390350	8	114451137	0.415362	0.285608	0.267733	0.299639	0.000275857	0.000275857	0.00725565	0.899544	0.284475	0.549225	No differences in other genera
Human	cg27105990	8	118075340	0.689551	0.822359	0.811508	0.798013	9.7053e-05	9.7053e-05	0.00147874	0.655901	0.813217	0.46516	No differences in other genera
Human	cg05230834	8	119626989	0.912425	0.770002	0.76571	0.634546	9.7053e-05	9.7053e-05	0.00147874	0.707279	0.00708149	0.0491715	Differences in other genera
Human	cg26711508	8	119750651	0.672513	0.573189	0.600372	0.552789	9.7053e-05	9.7053e-05	0.00147874	0.554371	0.584026	0.388231	No differences in other genera
Human	cg23467079	8	124219425	0.643688	0.873321	0.897081	0.844226	9.7053e-05	9.7053e-05	0.00255429	0.554371	0.813217	0.314802	No differences in other genera
Human	cg26140120	8	124219575	0.568281	0.799244	0.780789	0.782303	9.7053e-05	9.7053e-05	0.00147874	0.807001	0.698178	0.963722	No differences in other genera
Human	cg07891044	8	125249973	0.775784	0.678606	0.629628	0.673242	9.7053e-05	9.7053e-05	0.00147874	0.172342	0.423113	0.549225	No differences in other genera
Human	cg23516026	8	126347517	0.835896	0.722611	0.743596	0.702794	9.7053e-05	9.7053e-05	0.00147874	0.605002	0.423113	0.388231	No differences in other genera
Human	cg06230848	8	127569163	0.236109	0.093344	0.12077	0.0935121	0.000972069	0.000972069	0.00452701	0.172342	0.584026	0.148415	No differences in other genera
Human	cg14437045	8	128342705	0.788691	0.663499	0.625201	0.604698	9.7053e-05	9.7053e-05	0.00147874	0.707279	0.868537	0.720569	No differences in other genera
Human	cg02711724	8	130877076	0.771212	0.508146	0.277195	0.380797	9.7053e-05	9.7053e-05	0.00147874	0.00186201	0.000971305	0.011214	Differences in other genera
Human	cg05718493	8	135470038	0.369895	0.541975	0.44206	0.690798	9.7053e-05	9.7053e-05	0.00147874	0.0762131	0.000971305	0.011214	Differences in other genera
Human	cg08854366	8	142229820	0.952685	0.745301	0.779654	0.808601	9.7053e-05	9.7053e-05	0.00147874	0.0762131	0.0103298	0.105511	No differences in other genera
Human	cg18675600	8	142432241	0.786894	0.690086	0.722822	0.631769	9.7053e-05	9.7053e-05	0.00147874	0.409082	0.0371736	0.0745039	No differences in other genera
Human	cg11132469	8	142432283	0.741135	0.590113	0.635049	0.581721	9.7053e-05	9.7053e-05	0.00147874	0.239308	0.374014	0.19429	No differences in other genera
Human	cg13090007	8	142981593	0.964446	0.879266	0.758294	0.575492	9.7053e-05	9.7053e-05	0.00147874	0.118091	0.000971305	0.0317891	Differences in other genera
Human	cg03405983	8	143858548	0.385233	0.105563	0.137032	0.112445	9.7053e-05	9.7053e-05	0.00147874	0.277552	0.284475	0.0745039	No differences in other genera
Human	cg00831710	8	144240945	0.281366	0.226432	0.127929	0.151588	0.00371694	0.00371694	0.00147874	0.239308	0.698178	0.19429	No differences in other genera
Human	cg25653947	8	144443217	0.408465	0.725006	0.800435	0.817273	9.7053e-05	9.7053e-05	0.00147874	0.0458272	0.000971305	0.963722	Differences in other genera
Human	cg16899498	8	144513907	0.315828	0.433813	0.845108	0.601764	0.00656024	0.00656024	0.00147874	0.00186201	0.000971305	0.011214	Differences in other genera
Human	cg21206652	8	144790187	0.38827	0.160283	0.278016	0.110543	9.7053e-05	9.7053e-05	0.00147874	0.00307653	0.756037	0.011214	Differences in other genera
Human	cg24063962	8	144790395	0.534275	0.360519	0.394818	0.348922	9.7053e-05	9.7053e-05	0.00147874	0.143083	0.868537	0.46516	No differences in other genera
Human	cg03441171	8	144965352	0.167288	0.338833	0.280663	0.664648	9.7053e-05	9.7053e-05	0.00147874	0.0762131	0.000971305	0.011214	Differences in other genera
Human	cg17960164	8	145018928	0.738884	0.611209	0.398862	0.450148	9.7053e-05	9.7053e-05	0.00147874	0.00186201	0.00164802	0.46516	Differences in other genera
Human	cg14199723	8	145051795	0.449977	0.206339	0.245389	0.364495	9.7053e-05	9.7053e-05	0.00147874	0.75778	0.000971305	0.0491715	Differences in other genera
Human	cg00410600	8	145555942	0.364256	0.173002	0.177362	0.151998	9.7053e-05	9.7053e-05	0.00147874	0.940713	0.0371736	0.105511	No differences in other genera
Human	cg25334393	8	145955671	0.175749	0.0517801	0.0601006	0.0455232	9.7053e-05	9.7053e-05	0.00147874	0.707279	0.0978777	0.0745039	No differences in other genera
Human	cg21918548	8	145956024	0.555734	0.0719191	0.0757146	0.0610789	9.7053e-05	9.7053e-05	0.00147874	0.277552	0.000971305	0.011214	No differences in other genera
Human	cg05483406	8	146013229	0.631491	0.433459	0.44359	0.417637	9.7053e-05	9.7053e-05	0.00147874	0.505547	0.868537	0.314802	No differences in other genera
Human	cg08985669	8	146013728	0.7731	0.684225	0.609686	0.580577	9.7053e-05	9.7053e-05	0.00147874	0.204248	0.0103298	0.632799	Differences in other genera
Human	cg14600600	9	5188692	0.771047	0.648468	0.640653	0.561848	9.7053e-05	9.7053e-05	0.00147874	0.554371	0.0103298	0.0317891	Differences in other genera
Human	cg14630993	9	7274452	0.716411	0.560382	0.516398	0.357085	9.7053e-05	9.7053e-05	0.00147874	0.505547	0.000971305	0.0186487	Differences in other genera
Human	cg14478713	9	16653688	0.794123	0.650818	0.661798	0.509389	9.7053e-05	9.7053e-05	0.00147874	0.409082	0.000971305	0.011214	Differences in other genera
Human	cg04812475	9	17906561	0.268005	0.11798	0.0989359	0.110403	9.7053e-05	9.7053e-05	0.00147874	0.605002	0.756037	0.314802	No differences in other genera
Human	cg14400672	9	21393116	0.805119	0.710778	0.675203	0.691205	9.7053e-05	9.7053e-05	0.00147874	0.0762131	0.0487032	1	No differences in other genera
Human	cg13731703	9	27327953	0.731388	0.497088	0.524352	0.484226	9.7053e-05	9.7053e-05	0.00147874	0.505547	0.208066	0.148415	No differences in other genera
Human	cg13852536	9	32567045	0.946917	0.80994	0.793795	0.793104	9.7053e-05	9.7053e-05	0.00147874	0.45655	0.284475	1	No differences in other genera
Human	cg27416261	9	35406590	0.469328	0.661212	0.558871	0.723087	9.7053e-05	9.7053e-05	0.00147874	0.118091	0.0205817	0.0186487	Differences in other genera
Human	cg00193668	9	35814283	0.591841	0.509863	0.510855	0.456332	0.000275857	0.000275857	0.00147874	0.899544	0.0280773	0.148415	No differences in other genera
Human	cg14033946	9	36490299	0.525997	0.358971	0.420357	0.385535	9.7053e-05	9.7053e-05	0.00147874	0.0594357	0.922439	0.314802	No differences in other genera
Human	cg11304734	9	37485592	0.284882	0.153708	0.109153	0.123788	9.7053e-05	9.7053e-05	0.00147874	0.854551	0.698178	0.963722	No differences in other genera
Human	cg14293898	9	37780721	0.657426	0.461463	0.452393	0.553187	9.7053e-05	9.7053e-05	0.00452701	0.554371	0.00164802	0.011214	Differences in other genera
Human	cg13580827	9	72081155	0.694474	0.600045	0.447501	0.587422	9.7053e-05	9.7053e-05	0.00147874	0.00186201	0.374014	0.011214	Differences in other genera
Human	cg21217093	9	81871809	0.567282	0.271445	0.278384	0.233953	9.7053e-05	9.7053e-05	0.00147874	0.239308	0.640865	0.314802	No differences in other genera
Human	cg01541867	9	86755499	0.388682	0.291417	0.15907	0.246144	9.7053e-05	9.7053e-05	0.00147874	0.00186201	0.284475	0.011214	Differences in other genera
Human	cg13868084	9	86755504	0.345849	0.214637	0.0963934	0.133627	9.7053e-05	9.7053e-05	0.00147874	0.00186201	0.000971305	0.0491715	Differences in other genera
Human	cg14555996	9	86785905	0.742399	0.547867	0.640835	0.605617	9.7053e-05	9.7053e-05	0.00147874	0.0762131	0.244636	0.46516	No differences in other genera
Human	cg14276133	9	89061100	0.795318	0.713005	0.721371	0.715013	9.7053e-05	9.7053e-05	0.00147874	0.605002	0.640865	0.632799	No differences in other genera
Human	cg13527872	9	90114037	0.180768	0.297703	0.328363	0.340894	9.7053e-05	9.7053e-05	0.00147874	0.0458272	0.0149951	0.720569	No differences in other genera
Human	cg14579957	9	94648674	0.457178	0.239883	0.21501	0.144825	9.7053e-05	9.7053e-05	0.00147874	0.75778	0.0978777	0.0491715	No differences in other genera
Human	cg21171704	9	95525381	0.465344	0.681962	0.551839	0.68134	9.7053e-05	9.7053e-05	0.00147874	0.00186201	0.813217	0.0186487	Differences in other genera
Human	cg00806319	9	96068666	0.804698	0.697363	0.735052	0.737431	9.7053e-05	9.7053e-05	0.00147874	0.239308	0.374014	0.963722	No differences in other genera
Human	cg24871887	9	98111365	0.271207	0.525513	0.462951	0.663316	9.7053e-05	9.7053e-05	0.00147874	0.554371	0.000971305	0.011214	Differences in other genera
Human	cg08609238	9	98113543	0.837429	0.410864	0.721797	0.720711	9.7053e-05	9.7053e-05	0.00147874	0.00186201	0.000971305	0.963722	Differences in other genera
Human	cg02251141	9	99487814	0.824565	0.70605	0.645583	0.657404	9.7053e-05	9.7053e-05	0.00147874	0.0342823	0.0149951	0.887642	No differences in other genera
Human	cg14018471	9	100681080	0.102201	0.686829	0.492008	0.689887	9.7053e-05	9.7053e-05	0.00147874	0.00186201	0.423113	0.0317891	Differences in other genera
Human	cg00061031	9	100744026	0.739293	0.654286	0.585682	0.508738	9.7053e-05	9.7053e-05	0.00147874	0.277552	0.00288088	0.19429	Differences in other genera
Human	cg12800915	9	100952629	0.773539	0.666811	0.598564	0.584549	9.7053e-05	9.7053e-05	0.00147874	0.00813648	0.00288088	0.720569	No differences in other genera
Human	cg00070052	9	116171972	0.549797	0.219828	0.347038	0.470524	9.7053e-05	9.7053e-05	0.0114213	0.00307653	0.000971305	0.011214	Differences in other genera
Human	cg00917031	9	123477533	0.362921	0.140981	0.171301	0.134502	9.7053e-05	9.7053e-05	0.00147874	0.0762131	0.474683	0.251403	No differences in other genera
Human	cg03142975	9	125026202	0.522688	0.663724	0.683568	0.673291	9.7053e-05	9.7053e-05	0.00147874	0.980862	0.974998	0.963722	No differences in other genera
Human	cg15209169	9	125702779	0.613434	0.485133	0.229125	0.0921374	9.7053e-05	9.7053e-05	0.00147874	0.00186201	0.000971305	0.011214	Differences in other genera
Human	cg03074421	9	126102037	0.242478	0.51654	0.419951	0.547001	9.7053e-05	9.7053e-05	0.00147874	0.0124204	0.175761	0.011214	Differences in other genera
Human	cg01786973	9	127249749	0.611079	0.334022	0.248241	0.369274	9.7053e-05	9.7053e-05	0.00147874	0.143083	0.0621965	0.0491715	Differences in other genera
Human	cg02835964	9	127265171	0.742331	0.630262	0.606201	0.506761	9.7053e-05	9.7053e-05	0.00147874	0.980862	0.000971305	0.0745039	Differences in other genera
Human	cg06842637	9	128508188	0.139757	0.278035	0.39736	0.476405	9.7053e-05	9.7053e-05	0.00147874	0.0342823	0.000971305	0.0745039	Differences in other genera
Human	cg05351599	9	129468003	0.348834	0.227219	0.167932	0.136663	0.000431096	0.000431096	0.00147874	0.0594357	0.000971305	0.0745039	Differences in other genera
Human	cg00232160	9	129468157	0.706076	0.636978	0.580035	0.189277	0.000665661	0.000665661	0.00147874	0.505547	0.000971305	0.011214	Differences in other genera
Human	cg14132536	9	130700442	0.48028	0.204407	0.383941	0.193121	9.7053e-05	9.7053e-05	0.00147874	0.00813648	0.244636	0.011214	Differences in other genera
Human	cg14505667	9	130981745	0.702948	0.598139	0.537934	0.309406	9.7053e-05	9.7053e-05	0.00147874	0.00186201	0.000971305	0.011214	Differences in other genera
Human	cg25989624	9	132199563	0.440035	0.338088	0.338701	0.331902	9.7053e-05	9.7053e-05	0.00147874	0.854551	1	0.720569	No differences in other genera
Human	cg14023737	9	132386878	0.308263	0.412908	0.628177	0.685675	0.000275857	0.000275857	0.00147874	0.00186201	0.000971305	0.105511	Differences in other genera
Human	cg02888090	9	134136213	0.835549	0.765242	0.708055	0.742299	9.7053e-05	9.7053e-05	0.00147874	0.143083	0.922439	0.105511	No differences in other genera
Human	cg14409024	9	134881994	0.679227	0.76526	0.772214	0.778992	9.7053e-05	9.7053e-05	0.00255429	0.45655	0.423113	0.720569	No differences in other genera
Human	cg27114512	9	136568145	0.214758	0.421923	0.398077	0.569671	9.7053e-05	9.7053e-05	0.00147874	0.319767	0.000971305	0.011214	Differences in other genera
Human	cg13485366	9	137174989	0.550624	0.789981	0.709598	0.778272	9.7053e-05	9.7053e-05	0.00147874	0.655901	0.208066	0.011214	No differences in other genera
Human	cg14046688	9	139082923	0.338733	0.138002	0.117059	0.116816	9.7053e-05	9.7053e-05	0.00147874	0.204248	0.0621965	0.632799	No differences in other genera
Human	cg14381623	9	139091650	0.274756	0.209803	0.169414	0.10534	0.00855863	0.00855863	0.00147874	0.854551	0.0371736	0.105511	No differences in other genera
Human	cg14363954	9	139437479	0.701333	0.656226	0.525786	0.3957	0.000275857	0.000275857	0.00147874	0.0458272	0.000971305	0.0186487	Differences in other genera
Human	cg04023162	9	139744346	0.177453	0.219899	0.399423	0.552472	9.7053e-05	9.7053e-05	0.00147874	0.0254188	0.000971305	0.011214	Differences in other genera
Human	cg14433428	9	139763798	0.679998	0.819578	0.830445	0.793013	0.000275857	0.000275857	0.0343171	0.854551	0.0149951	0.011214	No differences in other genera
Human	cg07571638	10	682871	0.415521	0.834202	0.701873	0.611431	9.7053e-05	9.7053e-05	0.00147874	0.00186201	0.000971305	0.0186487	Differences in other genera
Human	cg03458633	10	4720663	0.645709	0.468165	0.556721	0.526621	9.7053e-05	9.7053e-05	0.00725565	0.00186201	0.00288088	0.19429	Differences in other genera
Human	cg05177746	10	4720912	0.436623	0.801795	0.706038	0.728654	9.7053e-05	9.7053e-05	0.00147874	0.00186201	0.000971305	0.887642	Differences in other genera
Human	cg11862001	10	6764048	0.812403	0.740472	0.694682	0.717015	9.7053e-05	9.7053e-05	0.00147874	0.0124204	0.922439	0.148415	No differences in other genera
Human	cg09076299	10	9920000	0.746949	0.661016	0.640202	0.405231	9.7053e-05	9.7053e-05	0.00147874	0.554371	0.000971305	0.011214	Differences in other genera
Human	cg25839342	10	14504287	0.637347	0.489091	0.473464	0.490857	9.7053e-05	9.7053e-05	0.00147874	0.172342	0.327968	0.549225	No differences in other genera
Human	cg06284285	10	15902887	0.763544	0.560829	0.679141	0.506986	9.7053e-05	9.7053e-05	0.00147874	0.0124204	0.584026	0.011214	Differences in other genera
Human	cg05719612	10	18629545	0.770704	0.693169	0.694075	0.666676	9.7053e-05	9.7053e-05	0.00147874	0.554371	0.868537	0.963722	No differences in other genera
Human	cg10325509	10	24269469	0.81365	0.725692	0.740114	0.551078	9.7053e-05	9.7053e-05	0.00147874	0.319767	0.000971305	0.011214	Differences in other genera
Human	cg14971895	10	25465352	0.271684	0.119225	0.107177	0.153811	9.7053e-05	9.7053e-05	0.00147874	0.807001	0.00708149	0.0745039	No differences in other genera
Human	cg02684562	10	26064950	0.608081	0.338625	0.307397	0.370481	9.7053e-05	9.7053e-05	0.00147874	0.655901	0.00708149	0.0186487	No differences in other genera
Human	cg05046589	10	28970534	0.79557	0.714651	0.705148	0.674904	0.00371694	0.00371694	0.00452701	0.605002	0.0978777	0.632799	No differences in other genera
Human	cg07028733	10	29228804	0.698639	0.641574	0.417504	0.338234	0.00498087	0.00498087	0.00147874	0.00186201	0.000971305	0.0186487	Differences in other genera
Human	cg13853894	10	34393934	0.238248	0.81125	0.831926	0.846169	9.7053e-05	9.7053e-05	0.00147874	0.0124204	0.00288088	0.388231	No differences in other genera
Human	cg10031769	10	35483963	0.589202	0.495262	0.413992	0.230056	0.000431096	0.000431096	0.00147874	0.0254188	0.000971305	0.011214	Differences in other genera
Human	cg04781305	10	35624429	0.680717	0.509085	0.306976	0.566051	9.7053e-05	9.7053e-05	0.00147874	0.00186201	0.0371736	0.011214	Differences in other genera
Human	cg09608028	10	43932620	0.426912	0.099196	0.0903781	0.103008	9.7053e-05	9.7053e-05	0.00147874	0.0342823	0.584026	0.105511	No differences in other genera
Human	cg08763584	10	44321221	0.733993	0.627684	0.600637	0.466752	9.7053e-05	9.7053e-05	0.00147874	0.0178213	0.000971305	0.011214	Differences in other genera
Human	cg13319266	10	45406681	0.703891	0.797052	0.803842	0.82989	0.00855863	0.00855863	0.00452701	0.899544	0.0280773	0.105511	No differences in other genera
Human	cg26732252	10	45428474	0.144847	0.333892	0.284638	0.239724	9.7053e-05	9.7053e-05	0.00147874	0.655901	0.0487032	0.105511	No differences in other genera
Human	cg25995980	10	46993515	0.270624	0.165669	0.127183	0.102327	9.7053e-05	9.7053e-05	0.00147874	0.239308	0.000971305	0.011214	No differences in other genera
Human	cg12573115	10	46993542	0.359179	0.108606	0.121854	0.0893907	9.7053e-05	9.7053e-05	0.00147874	0.362818	0.756037	0.19429	No differences in other genera
Human	cg08524474	10	49813208	0.215919	0.328102	0.414747	0.432485	9.7053e-05	9.7053e-05	0.00147874	0.0254188	0.000971305	0.632799	No differences in other genera
Human	cg10861731	10	50395528	0.701423	0.221718	0.15864	0.372824	9.7053e-05	9.7053e-05	0.00147874	0.75778	0.00288088	0.011214	Differences in other genera
Human	cg13745632	10	50507003	0.674651	0.390724	0.523231	0.325723	9.7053e-05	9.7053e-05	0.00147874	0.00525185	0.0205817	0.011214	Differences in other genera
Human	cg04757081	10	65424432	0.840451	0.749763	0.713102	0.681711	9.7053e-05	9.7053e-05	0.00147874	1	0.327968	0.549225	No differences in other genera
Human	cg01283887	10	69366755	0.519896	0.765	0.645676	0.692849	9.7053e-05	9.7053e-05	0.00147874	0.00525185	0.000971305	0.388231	Differences in other genera
Human	cg07519218	10	70514773	0.625955	0.810088	0.815814	0.839048	9.7053e-05	9.7053e-05	0.00147874	0.172342	0.0045539	0.0745039	No differences in other genera
Human	cg26082690	10	70748261	0.194665	0.0816027	0.0870946	0.0686566	0.000160441	0.000160441	0.00147874	0.409082	0.922439	0.388231	No differences in other genera
Human	cg00210249	10	71135679	0.731202	0.866689	0.83619	0.850669	0.000275857	0.000275857	0.00452701	0.239308	0.868537	0.632799	No differences in other genera
Human	cg18061319	10	71891928	0.78973	0.763223	0.666842	0.543359	0.00274309	0.00274309	0.00147874	0.655901	0.0045539	0.011214	Differences in other genera
Human	cg06441362	10	73136972	0.211093	0.0621072	0.0552653	0.0687808	9.7053e-05	9.7053e-05	0.00255429	0.0254188	0.922439	0.0317891	No differences in other genera
Human	cg20645530	10	74115031	0.27379	0.156759	0.154289	0.143408	9.7053e-05	9.7053e-05	0.00147874	0.45655	0.868537	0.314802	No differences in other genera
Human	cg12317414	10	75407991	0.30462	0.431476	0.501425	0.465059	0.00498087	0.00498087	0.00147874	0.0950497	0.327968	0.549225	No differences in other genera
Human	cg23231163	10	75533350	0.35382	0.14997	0.184385	0.111056	9.7053e-05	9.7053e-05	0.00147874	0.0950497	0.0045539	0.0186487	No differences in other genera
Human	cg18878210	10	77021880	0.476497	0.691719	0.734868	0.705497	9.7053e-05	9.7053e-05	0.00147874	0.605002	0.922439	0.80511	No differences in other genera
Human	cg24119674	10	79648146	0.769896	0.707535	0.696291	0.650293	9.7053e-05	9.7053e-05	0.00147874	0.980862	0.0103298	0.0491715	No differences in other genera
Human	cg12583199	10	79812974	0.591906	0.507618	0.194378	0.431923	9.7053e-05	9.7053e-05	0.00147874	0.00186201	0.0103298	0.011214	Differences in other genera
Human	cg00609367	10	84983391	0.683418	0.519841	0.425048	0.349999	9.7053e-05	9.7053e-05	0.00147874	0.277552	0.00288088	0.0745039	Differences in other genera
Human	cg08892899	10	85955302	0.335325	0.151858	0.210197	0.0821576	9.7053e-05	9.7053e-05	0.00147874	0.00525185	0.000971305	0.011214	Differences in other genera
Human	cg24226440	10	87337429	0.829511	0.728759	0.715559	0.738476	9.7053e-05	9.7053e-05	0.00147874	0.940713	0.284475	0.632799	No differences in other genera
Human	cg10271260	10	88020589	0.682706	0.315551	0.54191	0.614623	9.7053e-05	9.7053e-05	0.00725565	0.00307653	0.000971305	0.251403	Differences in other genera
Human	cg16341836	10	90641389	0.476069	0.240631	0.285828	0.277118	9.7053e-05	9.7053e-05	0.00147874	0.980862	0.922439	0.963722	No differences in other genera
Human	cg13456138	10	90753195	0.80007	0.673262	0.713167	0.601027	9.7053e-05	9.7053e-05	0.00147874	0.554371	0.000971305	0.0491715	Differences in other genera
Human	cg00708678	10	91294839	0.410524	0.448627	0.577515	0.672691	0.0221494	0.0221494	0.00147874	0.319767	0.00164802	0.0745039	Differences in other genera
Human	cg04349243	10	91295159	0.162666	0.288552	0.320825	0.454295	0.000972069	0.000972069	0.00147874	0.807001	0.000971305	0.0317891	Differences in other genera
Human	cg03676569	10	93690452	0.65157	0.824863	0.794944	0.81159	0.000431096	0.000431096	0.00452701	0.319767	0.813217	0.720569	No differences in other genera
Human	cg24785804	10	94827745	0.381179	0.240409	0.248705	0.23281	9.7053e-05	9.7053e-05	0.00725565	0.707279	0.922439	0.720569	No differences in other genera
Human	cg19421526	10	99734513	0.259911	0.128127	0.118458	0.109522	0.000275857	0.000275857	0.00147874	0.605002	0.0205817	0.19429	No differences in other genera
Human	cg03379552	10	99734662	0.43488	0.175027	0.180589	0.2013	9.7053e-05	9.7053e-05	0.00147874	0.277552	0.0149951	0.46516	No differences in other genera
Human	cg10947831	10	101287609	0.31299	0.131561	0.117056	0.0962458	0.00274309	0.00274309	0.00452701	0.807001	0.284475	0.632799	No differences in other genera
Human	cg17652998	10	101370592	0.786956	0.68756	0.624173	0.633971	9.7053e-05	9.7053e-05	0.00147874	0.980862	1	0.963722	No differences in other genera
Human	cg26114100	10	101418483	0.3956	0.183742	0.204673	0.0997046	9.7053e-05	9.7053e-05	0.00147874	0.0950497	0.000971305	0.011214	Differences in other genera
Human	cg10743378	10	102028800	0.813853	0.736309	0.688991	0.698003	9.7053e-05	9.7053e-05	0.00147874	0.605002	0.640865	0.963722	No differences in other genera
Human	cg01072942	10	102279330	0.264315	0.0660943	0.069106	0.0691729	9.7053e-05	9.7053e-05	0.00147874	0.854551	0.327968	0.632799	No differences in other genera
Human	cg26381313	10	102279455	0.30664	0.086874	0.0840313	0.0591374	9.7053e-05	9.7053e-05	0.00147874	0.980862	0.0788574	0.314802	No differences in other genera
Human	cg27072683	10	102289885	0.303287	0.100397	0.196531	0.184933	9.7053e-05	9.7053e-05	0.00147874	0.00186201	0.000971305	0.46516	No differences in other genera
Human	cg18133905	10	102296115	0.339763	0.229227	0.216469	0.126813	0.00197267	0.00197267	0.00147874	0.362818	0.000971305	0.011214	Differences in other genera
Human	cg17766026	10	102405781	0.552801	0.763196	0.797355	0.803238	9.7053e-05	9.7053e-05	0.00147874	0.655901	0.0205817	1	No differences in other genera
Human	cg11898958	10	102427695	0.509816	0.452993	0.338871	0.319624	0.000431096	0.000431096	0.00147874	0.143083	0.0149951	0.632799	Differences in other genera
Human	cg13244241	10	102491731	0.958937	0.671971	0.688578	0.619693	9.7053e-05	9.7053e-05	0.00147874	0.204248	0.974998	0.148415	No differences in other genera
Human	cg24398061	10	102626652	0.183193	0.437803	0.28099	0.250248	9.7053e-05	9.7053e-05	0.00147874	0.00813648	0.000971305	0.388231	Differences in other genera
Human	cg14905631	10	102746534	0.567028	0.398141	0.380721	0.405038	9.7053e-05	9.7053e-05	0.00147874	0.554371	0.922439	0.720569	No differences in other genera
Human	cg23331778	10	102889287	0.677599	0.583734	0.584979	0.598041	0.00656024	0.00656024	0.00452701	0.45655	0.584026	0.887642	No differences in other genera
Human	cg08587797	10	102988852	0.252456	0.124458	0.149528	0.105656	9.7053e-05	9.7053e-05	0.00147874	0.0594357	0.0978777	0.0186487	No differences in other genera
Human	cg12324970	10	104000446	0.499189	0.727374	0.610147	0.658129	9.7053e-05	9.7053e-05	0.00147874	0.143083	0.868537	0.251403	No differences in other genera
Human	cg20303995	10	104159500	0.0282527	0.254624	0.243311	0.235121	9.7053e-05	9.7053e-05	0.00147874	0.854551	0.374014	0.632799	No differences in other genera
Human	cg23779220	10	104159695	0.311383	0.232792	0.191609	0.181803	0.000665661	0.000665661	0.00147874	0.980862	0.698178	0.80511	No differences in other genera
Human	cg14581419	10	104172866	0.329622	0.397393	0.493401	0.491333	0.000160441	0.000160441	0.00147874	0.0254188	0.0978777	0.963722	No differences in other genera
Human	cg15857661	10	104196243	0.649301	0.751321	0.748053	0.744656	0.000160441	0.000160441	0.00147874	0.899544	0.813217	0.632799	No differences in other genera
Human	cg18449062	10	104679468	0.466132	0.404319	0.373643	0.278428	0.00371694	0.00371694	0.00147874	0.75778	0.000971305	0.011214	Differences in other genera
Human	cg13553455	10	105846002	0.657677	0.356512	0.291116	0.185362	9.7053e-05	9.7053e-05	0.00147874	0.0254188	0.000971305	0.0186487	Differences in other genera
Human	cg20925954	10	112256640	0.540705	0.356815	0.235997	0.19405	0.001412	0.001412	0.00147874	0.00525185	0.00164802	0.251403	Differences in other genera
Human	cg06110816	10	112256825	0.381968	0.251122	0.186305	0.114326	0.000160441	0.000160441	0.00147874	0.0254188	0.00164802	0.105511	Differences in other genera
Human	cg24495528	10	112402748	0.576204	0.209218	0.500504	0.394448	9.7053e-05	9.7053e-05	0.00147874	0.00186201	0.00288088	0.0745039	Differences in other genera
Human	cg26725862	10	112404774	0.627188	0.52267	0.543301	0.463003	9.7053e-05	9.7053e-05	0.00147874	0.0762131	0.423113	0.0186487	Differences in other genera
Human	cg12403162	10	116394557	0.747299	0.389418	0.380539	0.48849	9.7053e-05	9.7053e-05	0.00147874	0.854551	0.00288088	0.0317891	Differences in other genera
Human	cg14539856	10	118187002	0.715036	0.636627	0.632551	0.588566	0.000160441	0.000160441	0.00147874	0.75778	0.0621965	0.251403	No differences in other genera
Human	cg13980799	10	119000215	0.63802	0.357936	0.288432	0.541303	9.7053e-05	9.7053e-05	0.0343171	0.0458272	0.000971305	0.011214	Differences in other genera
Human	cg04070737	10	122823404	0.53812	0.336498	0.337782	0.416353	9.7053e-05	9.7053e-05	0.00147874	0.707279	0.0280773	0.105511	Differences in other genera
Human	cg04162153	10	124029871	0.786957	0.743823	0.676594	0.654959	0.000431096	0.000431096	0.00147874	0.899544	0.528456	0.80511	No differences in other genera
Human	cg06094515	10	124400447	0.78069	0.695372	0.703828	0.656073	0.000160441	0.000160441	0.00147874	0.807001	0.0280773	0.314802	No differences in other genera
Human	cg06020537	10	125318917	0.341906	0.177976	0.195676	0.193205	9.7053e-05	9.7053e-05	0.00147874	0.980862	0.922439	0.887642	No differences in other genera
Human	cg06557421	10	125650718	0.400968	0.690523	0.542243	0.684196	9.7053e-05	9.7053e-05	0.00147874	0.00186201	0.327968	0.011214	Differences in other genera
Human	cg00770134	10	127584316	0.443135	0.0669723	0.0599594	0.109597	9.7053e-05	9.7053e-05	0.00147874	0.118091	0.000971305	0.011214	No differences in other genera
Human	cg16889427	10	127584375	0.642611	0.0615382	0.0583712	0.0540453	9.7053e-05	9.7053e-05	0.00147874	0.239308	0.0621965	0.549225	No differences in other genera
Human	cg15383811	10	127585442	0.449283	0.0906296	0.0935215	0.107201	9.7053e-05	9.7053e-05	0.00147874	0.854551	0.00288088	0.549225	No differences in other genera
Human	cg23082862	10	128993115	0.279925	0.137355	0.18028	0.120317	9.7053e-05	9.7053e-05	0.00147874	0.0124204	0.327968	0.011214	No differences in other genera
Human	cg00238353	10	129785537	0.728134	0.599966	0.572151	0.420077	9.7053e-05	9.7053e-05	0.00147874	0.45655	0.0103298	0.011214	Differences in other genera
Human	cg18443210	10	129809684	0.273577	0.121647	0.11616	0.11062	9.7053e-05	9.7053e-05	0.00147874	0.362818	0.974998	0.314802	No differences in other genera
Human	cg22806341	10	130339363	0.221431	0.120301	0.105321	0.0909046	9.7053e-05	9.7053e-05	0.00147874	0.807001	0.208066	0.314802	No differences in other genera
Human	cg17429075	10	130492994	0.81075	0.722009	0.653784	0.62859	0.00371694	0.00371694	0.00147874	0.118091	0.0371736	0.720569	No differences in other genera
Human	cg23457588	10	130508657	0.323863	0.576453	0.437289	0.564329	9.7053e-05	9.7053e-05	0.00147874	0.00525185	0.640865	0.011214	Differences in other genera
Human	cg02584267	10	131682251	0.30161	0.636962	0.42346	0.666589	9.7053e-05	9.7053e-05	0.00147874	0.00186201	0.584026	0.011214	Differences in other genera
Human	cg02238549	10	131927554	0.414287	0.151711	0.255592	0.31664	9.7053e-05	9.7053e-05	0.0248105	0.0178213	0.000971305	0.388231	Differences in other genera
Human	cg02388416	10	133796348	0.400284	0.186684	0.217392	0.156758	0.000431096	0.000431096	0.00147874	0.655901	0.0149951	0.0186487	No differences in other genera
Human	cg21762589	10	133796476	0.604902	0.43683	0.340165	0.182862	0.001412	0.001412	0.00147874	0.0124204	0.000971305	0.011214	Differences in other genera
Human	cg05256420	10	133980556	0.682319	0.424433	0.52931	0.39257	9.7053e-05	9.7053e-05	0.00147874	0.00186201	0.756037	0.011214	Differences in other genera
Human	cg26549601	10	134560360	0.832429	0.732769	0.751265	0.68024	9.7053e-05	9.7053e-05	0.00147874	1	0.000971305	0.011214	No differences in other genera
Human	cg25708455	10	134664752	0.711189	0.586064	0.639642	0.619065	9.7053e-05	9.7053e-05	0.00147874	0.899544	0.528456	0.46516	No differences in other genera
Human	cg17805624	10	134692989	0.270263	0.676667	0.810776	0.906144	9.7053e-05	9.7053e-05	0.00147874	0.143083	0.000971305	0.011214	Differences in other genera
Human	cg14320530	10	134693097	0.25108	0.839881	0.857656	0.765424	9.7053e-05	9.7053e-05	0.00147874	0.655901	0.0205817	0.011214	No differences in other genera
Human	cg24186915	10	134838134	0.815547	0.65795	0.664511	0.663578	9.7053e-05	9.7053e-05	0.00147874	0.554371	0.528456	0.887642	No differences in other genera
Human	cg27216969	10	135193704	0.947238	0.85162	0.813067	0.814654	9.7053e-05	9.7053e-05	0.00147874	0.980862	0.868537	0.963722	No differences in other genera
Human	cg18011064	11	394289	0.886353	0.800958	0.705915	0.705597	9.7053e-05	9.7053e-05	0.00147874	0.00186201	0.00164802	0.549225	No differences in other genera
Human	cg03638795	11	416499	0.290541	0.1937	0.161694	0.194989	0.000972069	0.000972069	0.00452701	0.980862	0.244636	0.148415	No differences in other genera
Human	cg07339155	11	582126	0.842872	0.699919	0.63686	0.73332	9.7053e-05	9.7053e-05	0.00147874	0.0762131	0.0045539	0.011214	Differences in other genera
Human	cg03851192	11	597597	0.922402	0.716959	0.683562	0.71202	9.7053e-05	9.7053e-05	0.00147874	0.239308	0.327968	0.19429	No differences in other genera
Human	cg08747591	11	789928	0.0742674	0.288708	0.396565	0.240018	9.7053e-05	9.7053e-05	0.00147874	0.00813648	0.528456	0.0186487	Differences in other genera
Human	cg17739936	11	789930	0.178462	0.432498	0.568416	0.322829	9.7053e-05	9.7053e-05	0.00147874	0.00525185	0.208066	0.011214	Differences in other genera
Human	cg20171011	11	865575	0.87422	0.72013	0.760742	0.541246	9.7053e-05	9.7053e-05	0.00147874	0.854551	0.000971305	0.011214	Differences in other genera
Human	cg01607530	11	1660992	0.77852	0.713873	0.678111	0.623408	0.000160441	0.000160441	0.00147874	0.899544	0.00164802	0.314802	Differences in other genera
Human	cg21150390	11	1784413	0.38387	0.211722	0.192962	0.227865	9.7053e-05	9.7053e-05	0.00147874	0.707279	0.640865	0.46516	No differences in other genera
Human	cg20973931	11	1785695	0.304714	0.178218	0.18617	0.0724169	9.7053e-05	9.7053e-05	0.00147874	0.854551	0.000971305	0.011214	Differences in other genera
Human	cg08046411	11	1979572	0.771917	0.668364	0.492819	0.591011	0.000431096	0.000431096	0.00147874	0.00186201	0.0205817	0.0745039	Differences in other genera
Human	cg04111478	11	1991677	0.42824	0.211637	0.301771	0.180211	9.7053e-05	9.7053e-05	0.00147874	0.0458272	0.0280773	0.0186487	Differences in other genera
Human	cg07096953	11	2154255	0.284658	0.193313	0.051689	0.125048	0.000431096	0.000431096	0.00147874	0.00186201	0.284475	0.011214	Differences in other genera
Human	cg24047810	11	2162341	0.296784	0.210323	0.193948	0.158773	9.7053e-05	9.7053e-05	0.00147874	0.75778	0.423113	0.46516	No differences in other genera
Human	cg21063716	11	2292787	0.34228	0.155843	0.0905124	0.0856054	9.7053e-05	9.7053e-05	0.00147874	0.00307653	0.00708149	0.887642	No differences in other genera
Human	cg05068202	11	2293074	0.74589	0.603686	0.471578	0.455286	0.00371694	0.00371694	0.00147874	0.00525185	0.000971305	0.887642	Differences in other genera
Human	cg06623151	11	2293201	0.421028	0.317774	0.326074	0.281365	0.000431096	0.000431096	0.00255429	0.854551	0.120433	0.46516	No differences in other genera
Human	cg13145504	11	2594840	0.822181	0.691383	0.682379	0.53727	9.7053e-05	9.7053e-05	0.00147874	0.554371	0.00164802	0.0186487	Differences in other genera
Human	cg02021157	11	2644078	0.812858	0.710863	0.737237	0.707771	9.7053e-05	9.7053e-05	0.00147874	0.75778	0.374014	0.549225	No differences in other genera
Human	cg19728223	11	2813121	0.17561	0.509977	0.413582	0.308247	9.7053e-05	9.7053e-05	0.0114213	0.172342	0.0045539	0.0745039	Differences in other genera
Human	cg05656180	11	2890258	0.165192	0.371817	0.247132	0.301306	9.7053e-05	9.7053e-05	0.00147874	0.0458272	0.474683	0.632799	Differences in other genera
Human	cg10929140	11	2908447	0.823935	0.724569	0.720385	0.724206	9.7053e-05	9.7053e-05	0.00147874	0.707279	0.374014	0.80511	No differences in other genera
Human	cg24601835	11	3014479	0.860993	0.725536	0.762899	0.647998	9.7053e-05	9.7053e-05	0.00147874	0.118091	0.474683	0.0491715	Differences in other genera
Human	cg19247588	11	3817849	0.284888	0.185077	0.182809	0.10373	9.7053e-05	9.7053e-05	0.00147874	0.362818	0.000971305	0.011214	No differences in other genera
Human	cg09315775	11	4825815	0.801744	0.714951	0.690451	0.705975	9.7053e-05	9.7053e-05	0.00147874	0.899544	0.756037	0.963722	No differences in other genera
Human	cg04488853	11	6293288	0.835628	0.75602	0.726251	0.618518	9.7053e-05	9.7053e-05	0.00147874	0.75778	0.000971305	0.0186487	Differences in other genera
Human	cg07088882	11	8038043	0.407987	0.731923	0.725335	0.513603	9.7053e-05	9.7053e-05	0.00255429	0.854551	0.000971305	0.011214	Differences in other genera
Human	cg03908676	11	10590282	0.702314	0.628183	0.558778	0.5909	0.000275857	0.000275857	0.00147874	0.118091	0.327968	0.632799	No differences in other genera
Human	cg11481968	11	12303499	0.60517	0.440272	0.434714	0.394801	9.7053e-05	9.7053e-05	0.00147874	0.554371	0.813217	0.46516	No differences in other genera
Human	cg15722533	11	12875566	0.812295	0.696259	0.738894	0.610907	9.7053e-05	9.7053e-05	0.00147874	0.0342823	0.00288088	0.011214	Differences in other genera
Human	cg11976911	11	13509032	0.471224	0.840808	0.856672	0.791203	9.7053e-05	9.7053e-05	0.00147874	0.172342	0.175761	0.011214	No differences in other genera
Human	cg26473818	11	13945715	0.26051	0.319621	0.392292	0.475427	0.000275857	0.000275857	0.00147874	0.75778	0.0621965	0.19429	No differences in other genera
Human	cg27443779	11	14664793	0.824872	0.765265	0.678895	0.609539	9.7053e-05	9.7053e-05	0.00147874	0.0254188	0.000971305	0.0317891	Differences in other genera
Human	cg03439703	11	14664991	0.456745	0.24794	0.181938	0.121039	9.7053e-05	9.7053e-05	0.00147874	0.362818	0.000971305	0.011214	No differences in other genera
Human	cg21901307	11	14665019	0.290018	0.170542	0.1202	0.0986174	9.7053e-05	9.7053e-05	0.00147874	0.172342	0.000971305	0.0745039	No differences in other genera
Human	cg09188980	11	14993378	0.326447	0.537226	0.422771	0.455438	9.7053e-05	9.7053e-05	0.00452701	0.00307653	0.00708149	0.549225	Differences in other genera
Human	cg27413462	11	14993866	0.195106	0.318508	0.340263	0.319256	9.7053e-05	9.7053e-05	0.00255429	0.655901	0.284475	0.887642	No differences in other genera
Human	cg25943588	11	14993913	0.153055	0.408581	0.404672	0.446238	9.7053e-05	9.7053e-05	0.00147874	0.707279	0.640865	0.549225	No differences in other genera
Human	cg01995938	11	14994130	0.29644	0.389715	0.505493	0.710036	9.7053e-05	9.7053e-05	0.00147874	0.204248	0.000971305	0.011214	Differences in other genera
Human	cg14106660	11	14994179	0.362075	0.470789	0.62662	0.706912	9.7053e-05	9.7053e-05	0.00147874	0.00307653	0.000971305	0.148415	Differences in other genera
Human	cg09755939	11	15136688	0.62946	0.72965	0.73843	0.757325	9.7053e-05	9.7053e-05	0.00147874	0.899544	0.374014	0.632799	No differences in other genera
Human	cg12489547	11	15959637	0.722194	0.85216	0.849025	0.826088	0.000160441	0.000160441	0.0168542	0.807001	0.0205817	0.19429	No differences in other genera
Human	cg13375108	11	18035267	0.225744	0.0937342	0.107535	0.0980732	0.000160441	0.000160441	0.00147874	0.0762131	0.922439	0.0317891	No differences in other genera
Human	cg15700009	11	18415711	0.37741	0.241845	0.0851439	0.130445	9.7053e-05	9.7053e-05	0.00147874	0.00186201	0.000971305	0.0186487	Differences in other genera
Human	cg07093428	11	18433500	0.735355	0.204054	0.458381	0.212865	9.7053e-05	9.7053e-05	0.00147874	0.00186201	0.284475	0.011214	Differences in other genera
Human	cg22064475	11	27226988	0.692381	0.594957	0.38216	0.484308	0.00656024	0.00656024	0.00725565	0.00186201	0.0045539	0.105511	Differences in other genera
Human	cg16820616	11	30605581	0.582945	0.721808	0.68401	0.687316	0.000160441	0.000160441	0.00147874	0.707279	0.584026	0.80511	No differences in other genera
Human	cg11972677	11	30605704	0.349405	0.742641	0.553565	0.491351	9.7053e-05	9.7053e-05	0.00147874	0.0254188	0.000971305	0.0745039	Differences in other genera
Human	cg06552810	11	31128660	0.668632	0.569278	0.358322	0.416503	0.00197267	0.00197267	0.00147874	0.00186201	0.000971305	0.46516	Differences in other genera
Human	cg15301794	11	31822243	0.437982	0.34913	0.350052	0.320885	0.000275857	0.000275857	0.00147874	1	0.0978777	0.314802	No differences in other genera
Human	cg18463802	11	31844253	0.395396	0.174061	0.199201	0.148457	9.7053e-05	9.7053e-05	0.00147874	0.239308	0.974998	0.148415	No differences in other genera
Human	cg07039818	11	33554009	0.835927	0.666174	0.478065	0.304543	9.7053e-05	9.7053e-05	0.00147874	0.00186201	0.000971305	0.0186487	Differences in other genera
Human	cg11033273	11	35966115	0.336333	0.220696	0.17733	0.179337	9.7053e-05	9.7053e-05	0.00147874	0.0594357	0.0103298	0.887642	No differences in other genera
Human	cg13924510	11	36112355	0.202803	0.297862	0.786884	0.820186	0.000160441	0.000160441	0.00147874	0.00186201	0.000971305	0.251403	Differences in other genera
Human	cg05920383	11	43291188	0.794399	0.638286	0.553075	0.723333	9.7053e-05	9.7053e-05	0.00147874	0.505547	0.000971305	0.011214	Differences in other genera
Human	cg11656177	11	45392729	0.568912	0.771358	0.714517	0.719415	9.7053e-05	9.7053e-05	0.00147874	0.0254188	0.584026	0.963722	No differences in other genera
Human	cg01425746	11	45671369	0.712437	0.833707	0.844357	0.815176	9.7053e-05	9.7053e-05	0.00452701	0.409082	0.423113	0.251403	No differences in other genera
Human	cg09039751	11	45672100	0.646083	0.89861	0.819449	0.910227	9.7053e-05	9.7053e-05	0.00147874	0.204248	0.0487032	0.011214	No differences in other genera
Human	cg04573976	11	45942176	0.862689	0.66813	0.697639	0.766339	9.7053e-05	9.7053e-05	0.00147874	0.118091	0.000971305	0.19429	Differences in other genera
Human	cg22151017	11	47867032	0.632269	0.501949	0.533441	0.497081	9.7053e-05	9.7053e-05	0.00147874	0.118091	0.698178	0.148415	No differences in other genera
Human	cg26468891	11	48077221	0.453322	0.0874526	0.272336	0.341407	9.7053e-05	9.7053e-05	0.00255429	0.00186201	0.000971305	0.105511	Differences in other genera
Human	cg25854178	11	50220055	0.655855	0.439074	0.380907	0.164779	9.7053e-05	9.7053e-05	0.00147874	0.00186201	0.000971305	0.011214	Differences in other genera
Human	cg21488132	11	57508545	0.635739	0.557184	0.491321	0.325418	0.000160441	0.000160441	0.00147874	0.204248	0.000971305	0.011214	Differences in other genera
Human	cg19105504	11	60524472	0.658639	0.534591	0.407112	0.220101	9.7053e-05	9.7053e-05	0.00147874	0.0342823	0.000971305	0.011214	Differences in other genera
Human	cg21043727	11	60535066	0.566822	0.470406	0.238058	0.181286	0.000275857	0.000275857	0.00147874	0.00186201	0.000971305	0.46516	Differences in other genera
Human	cg03700121	11	60610004	0.124181	0.294621	0.227485	0.351318	9.7053e-05	9.7053e-05	0.00147874	0.00186201	0.000971305	0.011214	Differences in other genera
Human	cg07588442	11	60673866	0.0745482	0.269677	0.245892	0.215215	9.7053e-05	9.7053e-05	0.00255429	0.0762131	0.0103298	0.314802	Differences in other genera
Human	cg17379860	11	61159602	0.449708	0.105348	0.210842	0.123997	9.7053e-05	9.7053e-05	0.00147874	0.0124204	0.423113	0.011214	No differences in other genera
Human	cg16316624	11	61159649	0.16427	0.0383216	0.0540658	0.0471355	9.7053e-05	9.7053e-05	0.00147874	0.277552	0.528456	0.549225	No differences in other genera
Human	cg20208600	11	61159687	0.320433	0.157111	0.180218	0.138232	0.000275857	0.000275857	0.00147874	0.362818	0.0788574	0.011214	No differences in other genera
Human	cg01569082	11	61370871	0.80974	0.74591	0.723929	0.713184	0.000275857	0.000275857	0.00255429	0.362818	0.120433	0.80511	No differences in other genera
Human	cg01784825	11	61377918	0.727825	0.610188	0.59156	0.640749	0.000275857	0.000275857	0.00147874	0.655901	0.0205817	0.388231	No differences in other genera
Human	cg00603274	11	61596626	0.120118	0.206559	0.652354	0.441662	9.7053e-05	9.7053e-05	0.00147874	0.00186201	0.000971305	0.011214	Differences in other genera
Human	cg09729866	11	61665465	0.522434	0.353791	0.36053	0.428343	9.7053e-05	9.7053e-05	0.00147874	0.807001	0.00288088	0.011214	No differences in other genera
Human	cg19043798	11	61687936	0.794283	0.63112	0.117991	0.547496	9.7053e-05	9.7053e-05	0.00147874	0.00186201	0.0205817	0.011214	Differences in other genera
Human	cg01505878	11	61690927	0.543315	0.76834	0.693514	0.836854	9.7053e-05	9.7053e-05	0.00147874	0.00186201	0.000971305	0.011214	Differences in other genera
Human	cg02315732	11	61732658	0.555081	0.671728	0.710277	0.677544	9.7053e-05	9.7053e-05	0.00147874	0.204248	0.868537	0.549225	No differences in other genera
Human	cg05277881	11	61975710	0.631924	0.533512	0.406572	0.503568	0.000275857	0.000275857	0.00452701	0.00307653	0.374014	0.0491715	Differences in other genera
Human	cg22862634	11	62369728	0.245459	0.07954	0.0748711	0.0702501	9.7053e-05	9.7053e-05	0.00147874	0.899544	0.120433	0.19429	No differences in other genera
Human	cg12954619	11	62414700	0.641948	0.50972	0.503805	0.527077	9.7053e-05	9.7053e-05	0.00147874	0.277552	0.0371736	0.19429	No differences in other genera
Human	cg01596963	11	62455830	0.538682	0.65541	0.745346	0.875462	0.000275857	0.000275857	0.00147874	0.0342823	0.000971305	0.011214	Differences in other genera
Human	cg25015585	11	62457334	0.743381	0.663269	0.517236	0.300947	9.7053e-05	9.7053e-05	0.00147874	0.00186201	0.000971305	0.011214	Differences in other genera
Human	cg21957174	11	64511624	0.223412	0.0356435	0.0441983	0.0344249	9.7053e-05	9.7053e-05	0.00147874	0.0254188	0.528456	0.0491715	No differences in other genera
Human	cg13067095	11	64621915	0.79262	0.509406	0.656135	0.581573	9.7053e-05	9.7053e-05	0.00147874	0.00186201	0.000971305	0.011214	Differences in other genera
Human	cg01151584	11	64627528	0.560927	0.694805	0.73104	0.757874	9.7053e-05	9.7053e-05	0.00147874	0.605002	0.120433	0.720569	No differences in other genera
Human	cg12313535	11	64668504	0.837617	0.717639	0.711828	0.680975	9.7053e-05	9.7053e-05	0.00147874	0.75778	0.0487032	0.19429	No differences in other genera
Human	cg16523148	11	64901065	0.364832	0.255529	0.249527	0.162347	0.000665661	0.000665661	0.00147874	0.940713	0.000971305	0.0186487	Differences in other genera
Human	cg07321092	11	65144724	0.755245	0.65615	0.668908	0.380921	0.000431096	0.000431096	0.00147874	0.143083	0.000971305	0.011214	Differences in other genera
Human	cg02652361	11	65263917	0.435531	0.361759	0.172762	0.347179	0.000972069	0.000972069	0.0248105	0.00186201	0.474683	0.011214	Differences in other genera
Human	cg23272978	11	65315030	0.809639	0.672882	0.0622494	0.125084	0.0177212	0.0177212	0.00147874	0.00186201	0.000971305	0.148415	Differences in other genera
Human	cg17953300	11	65418265	0.682095	0.48403	0.519037	0.523904	9.7053e-05	9.7053e-05	0.00147874	0.0458272	0.0280773	0.887642	No differences in other genera
Human	cg04466995	11	65421839	0.73248	0.49774	0.387471	0.630972	9.7053e-05	9.7053e-05	0.00147874	0.00186201	0.000971305	0.011214	Differences in other genera
Human	cg22360649	11	65657733	0.402373	0.279847	0.292392	0.125454	0.000665661	0.000665661	0.00147874	0.707279	0.000971305	0.011214	Differences in other genera
Human	cg18862171	11	66314367	0.342425	0.265979	0.137016	0.130332	0.000160441	0.000160441	0.00147874	0.00186201	0.000971305	0.388231	Differences in other genera
Human	cg09657136	11	67350663	0.496765	0.259317	0.292541	0.307746	9.7053e-05	9.7053e-05	0.00147874	0.00813648	0.00164802	0.720569	No differences in other genera
Human	cg21660623	11	67373625	0.894525	0.753202	0.626994	0.581078	9.7053e-05	9.7053e-05	0.00147874	0.00186201	0.000971305	0.251403	Differences in other genera
Human	cg07209141	11	68171070	0.606495	0.947081	0.929438	0.939682	9.7053e-05	9.7053e-05	0.00147874	0.0254188	0.423113	0.0745039	No differences in other genera
Human	cg05582286	11	69218633	0.808316	0.195765	0.174311	0.654681	9.7053e-05	9.7053e-05	0.00147874	0.75778	0.000971305	0.011214	Differences in other genera
Human	cg05159438	11	69515681	0.248443	0.494069	0.403985	0.396819	9.7053e-05	9.7053e-05	0.00147874	0.0178213	0.0103298	0.963722	Differences in other genera
Human	cg01923037	11	69707384	0.551268	0.706124	0.752469	0.698062	9.7053e-05	9.7053e-05	0.00147874	0.319767	0.208066	0.148415	No differences in other genera
Human	cg05446414	11	71710982	0.732824	0.649203	0.394549	0.509803	9.7053e-05	9.7053e-05	0.00147874	0.00186201	0.000971305	0.0186487	Differences in other genera
Human	cg21570702	11	71814692	0.370782	0.187251	0.14885	0.110811	9.7053e-05	9.7053e-05	0.00147874	0.0254188	0.000971305	0.011214	No differences in other genera
Human	cg09407122	11	72237341	0.798895	0.755384	0.732939	0.302795	0.000160441	0.000160441	0.00147874	0.505547	0.000971305	0.011214	Differences in other genera
Human	cg02776498	11	73054185	0.741439	0.322214	0.336575	0.21631	9.7053e-05	9.7053e-05	0.00147874	0.605002	0.000971305	0.0491715	Differences in other genera
Human	cg13221767	11	73721374	0.643835	0.518975	0.19051	0.224489	0.000275857	0.000275857	0.00147874	0.00186201	0.000971305	0.105511	Differences in other genera
Human	cg18975055	11	74977199	0.636009	0.754823	0.735684	0.766356	9.7053e-05	9.7053e-05	0.00147874	0.172342	0.327968	0.148415	No differences in other genera
Human	cg08160331	11	75140865	0.437318	0.305563	0.276652	0.253674	0.000160441	0.000160441	0.00147874	0.980862	0.423113	0.632799	No differences in other genera
Human	cg26583584	11	75291101	0.7375	0.64438	0.579943	0.629034	9.7053e-05	9.7053e-05	0.00147874	0.0254188	0.327968	0.388231	Differences in other genera
Human	cg10321236	11	76849101	0.58178	0.447345	0.363131	0.44138	0.000431096	0.000431096	0.00147874	0.0762131	0.974998	0.0745039	No differences in other genera
Human	cg03008165	11	77024667	0.853213	0.693788	0.666965	0.476219	9.7053e-05	9.7053e-05	0.00147874	0.172342	0.000971305	0.011214	Differences in other genera
Human	cg25198661	11	78884803	0.719262	0.448844	0.378294	0.295839	9.7053e-05	9.7053e-05	0.00147874	0.172342	0.0045539	0.0745039	Differences in other genera
Human	cg06713429	11	81207298	0.737255	0.853869	0.846766	0.849338	0.00197267	0.00197267	0.00725565	0.409082	0.146342	0.80511	No differences in other genera
Human	cg10010533	11	82445170	0.500395	0.376759	0.370666	0.341597	0.000160441	0.000160441	0.00147874	0.807001	0.813217	0.887642	No differences in other genera
Human	cg00846036	11	84634126	0.413633	0.771653	0.666301	0.583445	9.7053e-05	9.7053e-05	0.00147874	0.0458272	0.00708149	0.148415	Differences in other genera
Human	cg03102841	11	85646010	0.547303	0.898169	0.857234	0.876568	9.7053e-05	9.7053e-05	0.00147874	0.00186201	0.0280773	0.19429	No differences in other genera
Human	ch.11.1835930F	11	85826417	0.260089	0.135611	0.144108	0.135658	9.7053e-05	9.7053e-05	0.00147874	0.980862	0.423113	0.19429	No differences in other genera
Human	cg15078975	11	85958536	0.73381	0.657618	0.640421	0.629483	0.000160441	0.000160441	0.00147874	0.605002	0.0788574	0.720569	No differences in other genera
Human	cg17661045	11	88018594	0.656359	0.776744	0.787242	0.839531	0.000275857	0.000275857	0.00147874	0.707279	0.00288088	0.011214	No differences in other genera
Human	cg23575349	11	88800388	0.80676	0.674583	0.633301	0.59521	9.7053e-05	9.7053e-05	0.00147874	0.172342	0.000971305	0.19429	No differences in other genera
Human	cg06368859	11	93905167	0.788908	0.328018	0.326131	0.153035	9.7053e-05	9.7053e-05	0.00147874	0.239308	0.000971305	0.011214	Differences in other genera
Human	cg16589644	11	96518853	0.670415	0.832785	0.827361	0.836244	9.7053e-05	9.7053e-05	0.00147874	0.605002	0.528456	1	No differences in other genera
Human	cg09284707	11	107799080	0.120355	0.217026	0.600133	0.330315	0.00855863	0.00855863	0.00147874	0.00186201	0.0487032	0.011214	Differences in other genera
Human	cg13225881	11	108777990	0.649271	0.799159	0.80903	0.774367	0.00498087	0.00498087	0.00725565	0.0950497	0.813217	0.19429	No differences in other genera
Human	cg21921978	11	109002818	0.775953	0.739775	0.694712	0.691057	0.00656024	0.00656024	0.0248105	0.707279	0.584026	0.720569	No differences in other genera
Human	cg08827001	11	111384048	0.317107	0.137058	0.205673	0.213696	9.7053e-05	9.7053e-05	0.0114213	0.00186201	0.000971305	0.80511	No differences in other genera
Human	cg14795109	11	111747500	0.670661	0.850898	0.84782	0.790833	9.7053e-05	9.7053e-05	0.00255429	0.75778	0.000971305	0.011214	No differences in other genera
Human	cg13084335	11	111782670	0.484098	0.405841	0.369116	0.328615	0.000275857	0.000275857	0.00147874	0.554371	0.0621965	0.251403	No differences in other genera
Human	cg06067884	11	112086687	0.674663	0.394281	0.567084	0.456892	9.7053e-05	9.7053e-05	0.00147874	0.00186201	0.000971305	0.0491715	Differences in other genera
Human	cg14859381	11	113269843	0.620611	0.486573	0.454991	0.420896	9.7053e-05	9.7053e-05	0.00147874	0.505547	0.00164802	0.314802	No differences in other genera
Human	cg05125455	11	115069145	0.623397	0.813891	0.762015	0.816939	9.7053e-05	9.7053e-05	0.00147874	0.118091	0.0978777	0.0317891	No differences in other genera
Human	cg26815066	11	116578212	0.342176	0.163933	0.138376	0.145148	0.00371694	0.00371694	0.00147874	0.0254188	0.0371736	0.80511	No differences in other genera
Human	cg26118131	11	117947214	0.526167	0.772453	0.668977	0.636739	9.7053e-05	9.7053e-05	0.00147874	0.0594357	0.000971305	0.19429	Differences in other genera
Human	cg03234777	11	118095544	0.165993	0.261314	0.237435	0.290273	9.7053e-05	9.7053e-05	0.00147874	0.655901	0.0978777	0.251403	No differences in other genera
Human	cg27354586	11	118175172	0.327988	0.654744	0.785047	0.697482	9.7053e-05	9.7053e-05	0.00147874	0.0254188	0.528456	0.19429	Differences in other genera
Human	cg24994249	11	118230048	0.333498	0.0648909	0.069412	0.0613364	9.7053e-05	9.7053e-05	0.00147874	0.807001	0.00708149	0.011214	No differences in other genera
Human	cg20492912	11	118230053	0.455339	0.0736613	0.0778534	0.0799792	9.7053e-05	9.7053e-05	0.00147874	0.554371	0.698178	0.80511	No differences in other genera
Human	cg19182353	11	118479428	0.171242	0.0730118	0.0685237	0.0521599	9.7053e-05	9.7053e-05	0.00147874	0.807001	0.0103298	0.011214	No differences in other genera
Human	cg23670630	11	118842650	0.522858	0.709163	0.626973	0.761205	9.7053e-05	9.7053e-05	0.00147874	0.0594357	0.327968	0.0745039	No differences in other genera
Human	cg10055265	11	119288990	0.238667	0.649808	0.611126	0.490818	9.7053e-05	9.7053e-05	0.00147874	0.605002	0.0280773	0.011214	Differences in other genera
Human	cg07080244	11	120051676	0.523941	0.120935	0.0928438	0.173384	9.7053e-05	9.7053e-05	0.00147874	0.362818	0.244636	0.148415	No differences in other genera
Human	cg12124927	11	120434391	0.731472	0.460269	0.556569	0.619837	9.7053e-05	9.7053e-05	0.00147874	0.0124204	0.000971305	0.148415	Differences in other genera
Human	cg09221960	11	120434710	0.936433	0.550065	0.736097	0.524765	9.7053e-05	9.7053e-05	0.00147874	0.00186201	0.813217	0.011214	Differences in other genera
Human	cg21893358	11	120434880	0.260775	0.116175	0.109356	0.146752	9.7053e-05	9.7053e-05	0.0343171	0.409082	0.208066	0.632799	No differences in other genera
Human	cg23142529	11	120435978	0.228513	0.097268	0.0981473	0.100175	9.7053e-05	9.7053e-05	0.00147874	0.75778	0.584026	0.887642	No differences in other genera
Human	cg08706575	11	122525907	0.635003	0.355099	0.435406	0.444373	9.7053e-05	9.7053e-05	0.00147874	0.0342823	0.0149951	0.720569	Differences in other genera
Human	cg25994988	11	122652382	0.549266	0.381527	0.379293	0.471002	9.7053e-05	9.7053e-05	0.00452701	0.655901	0.00288088	0.0186487	Differences in other genera
Human	cg12995113	11	123008408	0.425224	0.133301	0.147216	0.150032	9.7053e-05	9.7053e-05	0.00147874	0.204248	0.0149951	0.887642	No differences in other genera
Human	cg05765761	11	123985614	0.729574	0.675059	0.535088	0.559503	9.7053e-05	9.7053e-05	0.00147874	0.00525185	0.0045539	0.314802	Differences in other genera
Human	cg17663774	11	124716366	0.281521	0.476693	0.449213	0.417699	0.000275857	0.000275857	0.00147874	0.707279	0.922439	0.388231	No differences in other genera
Human	cg20725239	11	124805963	0.686152	0.628084	0.578596	0.521959	9.7053e-05	9.7053e-05	0.00147874	0.75778	0.000971305	0.19429	Differences in other genera
Human	cg09705667	11	125525217	0.808192	0.775092	0.496396	0.723107	9.7053e-05	9.7053e-05	0.00147874	0.00186201	0.584026	0.011214	Differences in other genera
Human	cg26351663	11	126072352	0.616479	0.79156	0.769319	0.792946	9.7053e-05	9.7053e-05	0.00147874	0.143083	0.922439	0.251403	No differences in other genera
Human	cg22911867	11	126173548	0.369185	0.107015	0.0970386	0.184927	9.7053e-05	9.7053e-05	0.00147874	0.172342	0.284475	0.0745039	No differences in other genera
Human	cg02518691	11	130297149	0.426803	0.467136	0.705415	0.599525	0.0140722	0.0140722	0.00452701	0.00813648	0.244636	0.19429	Differences in other genera
Human	cg04697265	11	130683700	0.224827	0.597527	0.624845	0.799648	9.7053e-05	9.7053e-05	0.00147874	0.75778	0.000971305	0.011214	Differences in other genera
Human	cg01654560	11	131780046	0.646223	0.553998	0.460175	0.527463	9.7053e-05	9.7053e-05	0.00147874	0.0762131	0.374014	0.251403	No differences in other genera
Human	cg21164019	11	132525963	0.740787	0.641349	0.63404	0.619337	9.7053e-05	9.7053e-05	0.00147874	1	0.244636	0.549225	No differences in other genera
Human	cg23813681	11	132772323	0.66554	0.806451	0.854882	0.79406	9.7053e-05	9.7053e-05	0.00147874	0.00186201	0.640865	0.0317891	No differences in other genera
Human	cg20708909	11	132812607	0.754109	0.651146	0.652911	0.617013	9.7053e-05	9.7053e-05	0.00147874	0.362818	0.756037	0.632799	No differences in other genera
Human	cg08327706	11	132953409	0.271515	0.5828	0.353703	0.547337	9.7053e-05	9.7053e-05	0.00147874	0.00186201	0.208066	0.0186487	Differences in other genera
Human	cg11957400	12	2017093	0.449654	0.810923	0.86503	0.82055	9.7053e-05	9.7053e-05	0.00147874	0.277552	0.423113	0.0491715	No differences in other genera
Human	cg20495738	12	2338399	0.481437	0.795517	0.708164	0.756322	9.7053e-05	9.7053e-05	0.00147874	0.00186201	0.00708149	0.0317891	Differences in other genera
Human	cg23390118	12	2339513	0.601894	0.945397	0.945998	0.951914	9.7053e-05	9.7053e-05	0.00147874	0.172342	0.0487032	0.549225	No differences in other genera
Human	cg07178945	12	4488800	0.388108	0.511363	0.595485	0.753152	0.000160441	0.000160441	0.00147874	0.00307653	0.000971305	0.011214	Differences in other genera
Human	cg04053108	12	6166028	0.33348	0.596693	0.786803	0.499117	9.7053e-05	9.7053e-05	0.00452701	0.00186201	0.244636	0.011214	Differences in other genera
Human	cg14749417	12	6419509	0.512632	0.143984	0.0462856	0.12768	9.7053e-05	9.7053e-05	0.00147874	0.00186201	0.922439	0.011214	No differences in other genera
Human	cg27271937	12	6419570	0.283152	0.048086	0.0362552	0.0595857	9.7053e-05	9.7053e-05	0.00147874	0.172342	0.146342	0.0317891	No differences in other genera
Human	cg10809832	12	6619164	0.915201	0.733726	0.727059	0.629324	9.7053e-05	9.7053e-05	0.00147874	0.172342	0.00708149	0.0491715	Differences in other genera
Human	cg02149069	12	6649733	0.369461	0.812862	0.695681	0.706576	9.7053e-05	9.7053e-05	0.00147874	0.00186201	0.000971305	0.632799	Differences in other genera
Human	cg10191002	12	6883124	0.27149	0.0997614	0.120315	0.0921252	0.000160441	0.000160441	0.00147874	0.980862	0.0487032	0.148415	No differences in other genera
Human	cg08965744	12	6993580	0.850439	0.660078	0.687425	0.657839	9.7053e-05	9.7053e-05	0.00147874	0.854551	0.374014	0.549225	No differences in other genera
Human	cg24535475	12	7167900	0.782235	0.649668	0.664489	0.5242	9.7053e-05	9.7053e-05	0.00147874	0.204248	0.000971305	0.011214	Differences in other genera
Human	cg15028756	12	7343000	0.295537	0.496481	0.400268	0.525851	9.7053e-05	9.7053e-05	0.00147874	0.409082	0.0978777	0.0745039	No differences in other genera
Human	cg11501644	12	8234014	0.222062	0.843579	0.805674	0.835749	9.7053e-05	9.7053e-05	0.00147874	0.0342823	0.0205817	0.251403	No differences in other genera
Human	cg27166707	12	9227209	0.755773	0.529371	0.52658	0.366196	9.7053e-05	9.7053e-05	0.00147874	0.319767	0.000971305	0.011214	Differences in other genera
Human	cg24886033	12	10265096	0.775158	0.555208	0.540011	0.584722	9.7053e-05	9.7053e-05	0.00147874	0.605002	0.175761	0.148415	No differences in other genera
Human	cg26713273	12	11906243	0.291254	0.378827	0.385046	0.365843	9.7053e-05	9.7053e-05	0.00147874	0.854551	0.584026	0.251403	No differences in other genera
Human	cg18048953	12	12867753	0.483746	0.342086	0.321294	0.255447	9.7053e-05	9.7053e-05	0.00147874	0.554371	0.000971305	0.011214	Differences in other genera
Human	cg14871870	12	22441560	0.201263	0.617081	0.727382	0.462003	9.7053e-05	9.7053e-05	0.00147874	0.00186201	0.0149951	0.011214	Differences in other genera
Human	cg12585028	12	25347695	0.343788	0.310286	0.16187	0.217922	0.0335975	0.0335975	0.00147874	0.00186201	0.423113	0.011214	Differences in other genera
Human	cg10430493	12	26787780	0.755407	0.636042	0.63244	0.66067	9.7053e-05	9.7053e-05	0.00147874	0.940713	0.146342	0.720569	No differences in other genera
Human	cg21250436	12	28570321	0.742644	0.591923	0.638902	0.660932	9.7053e-05	9.7053e-05	0.0472121	0.204248	0.0788574	0.80511	No differences in other genera
Human	cg09582351	12	29534625	0.515782	0.258185	0.142667	0.335524	9.7053e-05	9.7053e-05	0.00255429	0.00307653	0.120433	0.011214	Differences in other genera
Human	cg10658542	12	33592642	0.0554337	0.333012	0.30862	0.289842	9.7053e-05	9.7053e-05	0.00147874	0.75778	1	0.549225	No differences in other genera
Human	cg10577630	12	38550112	0.542954	0.705385	0.633369	0.758897	0.000665661	0.000665661	0.00147874	0.362818	0.0205817	0.0186487	Differences in other genera
Human	cg09800748	12	39706834	0.783001	0.695709	0.678407	0.671214	9.7053e-05	9.7053e-05	0.00147874	0.75778	0.698178	0.963722	No differences in other genera
Human	cg01443755	12	41221639	0.622612	0.30415	0.264377	0.385588	9.7053e-05	9.7053e-05	0.00147874	0.0342823	0.146342	0.011214	Differences in other genera
Human	cg04776357	12	41221689	0.816447	0.52306	0.605188	0.702222	9.7053e-05	9.7053e-05	0.00147874	0.45655	0.0045539	0.148415	Differences in other genera
Human	cg07303091	12	42863385	0.101112	0.400963	0.801991	0.361929	9.7053e-05	9.7053e-05	0.00147874	0.00186201	0.922439	0.011214	Differences in other genera
Human	cg22871318	12	42982419	0.508893	0.365523	0.381223	0.24303	9.7053e-05	9.7053e-05	0.00147874	0.239308	0.0045539	0.011214	Differences in other genera
Human	cg19601035	12	48399140	0.26966	0.115603	0.0928171	0.124725	9.7053e-05	9.7053e-05	0.00147874	0.0124204	0.528456	0.251403	No differences in other genera
Human	cg18990042	12	48399169	0.36361	0.175519	0.136876	0.141696	9.7053e-05	9.7053e-05	0.00147874	0.00525185	0.0045539	0.720569	No differences in other genera
Human	cg08886711	12	48399180	0.324227	0.224815	0.16488	0.16843	9.7053e-05	9.7053e-05	0.00147874	0.00186201	0.0280773	0.963722	No differences in other genera
Human	cg01906695	12	48399493	0.760332	0.588604	0.525783	0.474038	9.7053e-05	9.7053e-05	0.00147874	0.0342823	0.00164802	0.251403	Differences in other genera
Human	cg23327859	12	49111433	0.433187	0.643309	0.641506	0.761822	9.7053e-05	9.7053e-05	0.00147874	0.807001	0.00164802	0.011214	Differences in other genera
Human	cg11661914	12	49180849	0.554673	0.762035	0.687016	0.712892	9.7053e-05	9.7053e-05	0.00255429	0.0178213	0.0280773	0.46516	No differences in other genera
Human	cg21589954	12	49214670	0.833725	0.747387	0.709283	0.724392	9.7053e-05	9.7053e-05	0.00147874	0.75778	1	0.388231	No differences in other genera
Human	cg01981181	12	49500773	0.727535	0.676013	0.601214	0.656786	9.7053e-05	9.7053e-05	0.0472121	0.319767	0.813217	0.251403	No differences in other genera
Human	cg21747160	12	49504981	0.474337	0.261434	0.247665	0.0976547	9.7053e-05	9.7053e-05	0.00147874	0.707279	0.000971305	0.011214	Differences in other genera
Human	cg15107202	12	50237282	0.837927	0.644608	0.268388	0.52621	9.7053e-05	9.7053e-05	0.00147874	0.00186201	0.00164802	0.011214	Differences in other genera
Human	cg00831237	12	50344289	0.575443	0.745599	0.72122	0.704008	9.7053e-05	9.7053e-05	0.00147874	0.807001	0.756037	0.720569	No differences in other genera
Human	cg27159962	12	50419799	0.672086	0.850279	0.825517	0.795927	0.000275857	0.000275857	0.00725565	0.807001	0.0621965	0.19429	No differences in other genera
Human	cg19989018	12	51592080	0.800779	0.711251	0.661555	0.667715	9.7053e-05	9.7053e-05	0.00147874	0.143083	0.0149951	0.720569	No differences in other genera
Human	cg07663278	12	51663310	0.446692	0.678597	0.603963	0.833749	9.7053e-05	9.7053e-05	0.00147874	0.75778	0.000971305	0.011214	Differences in other genera
Human	cg19680413	12	52639388	0.751775	0.579278	0.567453	0.546377	9.7053e-05	9.7053e-05	0.00147874	0.239308	0.00708149	0.011214	No differences in other genera
Human	cg08683297	12	52758950	0.658855	0.5758	0.536811	0.549804	0.000275857	0.000275857	0.00147874	0.204248	0.175761	1	No differences in other genera
Human	cg00676085	12	52991945	0.724012	0.590731	0.651493	0.616635	9.7053e-05	9.7053e-05	0.00147874	0.554371	0.756037	0.632799	No differences in other genera
Human	cg26357344	12	53300293	0.804961	0.716196	0.735916	0.640811	9.7053e-05	9.7053e-05	0.00147874	0.143083	0.000971305	0.011214	Differences in other genera
Human	cg04791129	12	53490632	0.64458	0.618655	0.406303	0.351784	0.000972069	0.000972069	0.00147874	0.00186201	0.000971305	0.314802	Differences in other genera
Human	cg17450815	12	53584001	0.512291	0.819417	0.663666	0.700862	9.7053e-05	9.7053e-05	0.00147874	0.00186201	0.000971305	0.148415	Differences in other genera
Human	cg18076651	12	53625605	0.280691	0.171238	0.181356	0.152478	9.7053e-05	9.7053e-05	0.00147874	0.204248	0.0371736	0.011214	No differences in other genera
Human	cg11203215	12	53693335	0.294552	0.0988002	0.125424	0.170763	9.7053e-05	9.7053e-05	0.00147874	0.00307653	0.000971305	0.0186487	No differences in other genera
Human	cg10765909	12	53715428	0.242061	0.02558	0.0280971	0.0250061	9.7053e-05	9.7053e-05	0.00147874	0.807001	1	0.19429	No differences in other genera
Human	cg11252050	12	53841806	0.657669	0.818617	0.847759	0.797059	9.7053e-05	9.7053e-05	0.00147874	0.0458272	0.284475	0.0491715	No differences in other genera
Human	cg18195986	12	53848593	0.829165	0.749569	0.756952	0.698314	9.7053e-05	9.7053e-05	0.00147874	0.605002	0.0371736	0.0745039	No differences in other genera
Human	cg16917193	12	54089295	0.0811442	0.224868	0.20562	0.280654	0.0493326	0.0493326	0.00452701	0.807001	0.0487032	0.105511	No differences in other genera
Human	cg00920572	12	54349349	0.546497	0.521804	0.457441	0.320715	0.00855863	0.00855863	0.00147874	0.899544	0.000971305	0.011214	Differences in other genera
Human	cg04981737	12	54383434	0.0706945	0.215349	0.193657	0.212032	9.7053e-05	9.7053e-05	0.00147874	0.362818	0.698178	0.632799	No differences in other genera
Human	cg05069426	12	54393966	0.236337	0.116503	0.118411	0.108992	0.000431096	0.000431096	0.00147874	0.0458272	0.584026	0.0491715	No differences in other genera
Human	cg12071536	12	54393971	0.313357	0.165579	0.17659	0.134033	0.000275857	0.000275857	0.00147874	0.204248	0.0487032	0.011214	No differences in other genera
Human	cg09590068	12	54400494	0.190552	0.317175	0.280951	0.374404	0.000275857	0.000275857	0.00147874	1	0.0149951	0.148415	Differences in other genera
Human	cg21582112	12	54421335	0.555653	0.358759	0.291702	0.319949	9.7053e-05	9.7053e-05	0.00147874	0.277552	0.584026	0.632799	No differences in other genera
Human	cg13826247	12	54424203	0.395138	0.224572	0.223253	0.210042	9.7053e-05	9.7053e-05	0.00147874	0.319767	0.474683	0.720569	No differences in other genera
Human	cg22358580	12	54426725	0.308894	0.222166	0.195394	0.17817	0.000665661	0.000665661	0.00147874	0.899544	0.327968	0.549225	No differences in other genera
Human	cg03668274	12	54426903	0.394201	0.263581	0.216351	0.278487	9.7053e-05	9.7053e-05	0.00147874	0.118091	0.528456	0.0745039	No differences in other genera
Human	cg16345213	12	54557638	0.767553	0.700571	0.635807	0.661687	0.000160441	0.000160441	0.00147874	0.00525185	0.208066	0.720569	No differences in other genera
Human	cg27478242	12	54611928	0.48484	0.216315	0.25985	0.0309477	9.7053e-05	9.7053e-05	0.00147874	0.204248	0.000971305	0.011214	Differences in other genera
Human	cg27110206	12	54750276	0.854521	0.718433	0.674866	0.717745	9.7053e-05	9.7053e-05	0.00147874	0.172342	0.756037	0.388231	No differences in other genera
Human	cg03134211	12	56090600	0.622999	0.535512	0.51895	0.472788	9.7053e-05	9.7053e-05	0.00147874	0.980862	0.244636	0.549225	No differences in other genera
Human	cg16343272	12	56694667	0.501662	0.216561	0.348976	0.353783	9.7053e-05	9.7053e-05	0.00147874	0.00307653	0.000971305	0.887642	Differences in other genera
Human	cg02705573	12	56728493	0.473338	0.243339	0.256854	0.150417	9.7053e-05	9.7053e-05	0.00147874	0.807001	0.000971305	0.011214	Differences in other genera
Human	cg14621254	12	57569787	0.775479	0.689366	0.384548	0.632146	0.00197267	0.00197267	0.0168542	0.00525185	0.528456	0.011214	Differences in other genera
Human	cg04688889	12	57581972	0.823149	0.658293	0.613262	0.631559	9.7053e-05	9.7053e-05	0.00147874	0.143083	0.0487032	1	No differences in other genera
Human	cg23240961	12	57634410	0.26137	0.0826248	0.0758826	0.0859515	9.7053e-05	9.7053e-05	0.00147874	0.0254188	0.423113	0.314802	No differences in other genera
Human	cg22152796	12	57869941	0.114605	0.27746	0.24039	0.21254	9.7053e-05	9.7053e-05	0.00452701	0.980862	0.528456	0.632799	No differences in other genera
Human	cg09687907	12	57915636	0.86298	0.610116	0.410443	0.758692	9.7053e-05	9.7053e-05	0.00255429	0.00307653	0.0978777	0.011214	Differences in other genera
Human	cg18874307	12	58027504	0.158952	0.233069	0.249817	0.428034	9.7053e-05	9.7053e-05	0.00147874	1	0.000971305	0.011214	Differences in other genera
Human	cg16355305	12	65220152	0.237921	0.325139	0.430386	0.400251	9.7053e-05	9.7053e-05	0.00147874	0.0762131	0.120433	0.549225	No differences in other genera
Human	cg16204717	12	65894458	0.708467	0.582523	0.543883	0.622434	0.000160441	0.000160441	0.00255429	0.409082	0.327968	0.105511	No differences in other genera
Human	cg09083947	12	66123496	0.265335	0.327949	0.377382	0.439538	9.7053e-05	9.7053e-05	0.00147874	0.505547	0.0103298	0.314802	Differences in other genera
Human	cg00490421	12	69326528	0.123568	0.224549	0.251471	0.212447	9.7053e-05	9.7053e-05	0.00147874	0.940713	0.423113	0.46516	No differences in other genera
Human	cg21481937	12	71113149	0.87274	0.133041	0.123826	0.228595	9.7053e-05	9.7053e-05	0.00147874	0.45655	0.00708149	0.0317891	Differences in other genera
Human	cg11565911	12	72233249	0.285583	0.171058	0.0951341	0.0661642	0.000665661	0.000665661	0.00147874	0.0124204	0.000971305	0.011214	No differences in other genera
Human	cg21500166	12	75603184	0.27179	0.154211	0.129686	0.106418	0.000160441	0.000160441	0.00147874	0.940713	0.698178	0.80511	No differences in other genera
Human	cg00359110	12	75699252	0.720429	0.573876	0.594025	0.56942	9.7053e-05	9.7053e-05	0.00147874	0.319767	0.922439	0.314802	No differences in other genera
Human	cg23588049	12	75784862	0.222895	0.0966667	0.0846027	0.0756313	0.000275857	0.000275857	0.00147874	0.204248	0.0045539	0.0186487	No differences in other genera
Human	cg12351126	12	75784864	0.154626	0.0385613	0.0295698	0.0259289	0.001412	0.001412	0.00147874	0.362818	0.0978777	0.632799	No differences in other genera
Human	cg18689295	12	79258855	0.425196	0.0501	0.0665306	0.0451103	9.7053e-05	9.7053e-05	0.00147874	0.554371	0.640865	0.46516	No differences in other genera
Human	cg27663071	12	79309206	0.752288	0.69626	0.410169	0.565048	0.00656024	0.00656024	0.00255429	0.00186201	0.000971305	0.011214	Differences in other genera
Human	cg09162806	12	94995915	0.436353	0.355067	0.281255	0.194631	0.00274309	0.00274309	0.00147874	0.362818	0.0149951	0.0317891	Differences in other genera
Human	cg21182715	12	95567919	0.804821	0.709816	0.700427	0.650006	0.000972069	0.000972069	0.00147874	0.505547	0.0149951	0.251403	Differences in other genera
Human	cg26410635	12	96350720	0.708947	0.888102	0.885687	0.894434	9.7053e-05	9.7053e-05	0.00147874	0.854551	0.374014	0.549225	No differences in other genera
Human	cg17102411	12	96794611	0.266498	0.147242	0.147705	0.112064	9.7053e-05	9.7053e-05	0.00147874	0.554371	0.0205817	0.0491715	No differences in other genera
Human	cg16217794	12	100579233	0.661189	0.453559	0.117333	0.121018	9.7053e-05	9.7053e-05	0.00147874	0.00186201	0.000971305	0.963722	Differences in other genera
Human	cg16785387	12	100594386	0.289298	0.148907	0.12935	0.132313	9.7053e-05	9.7053e-05	0.00147874	0.554371	0.175761	0.963722	No differences in other genera
Human	cg08946801	12	100594395	0.279794	0.143409	0.121127	0.160439	9.7053e-05	9.7053e-05	0.00452701	0.0594357	0.528456	0.0317891	No differences in other genera
Human	cg25027699	12	101187093	0.593772	0.490301	0.460456	0.18416	0.000275857	0.000275857	0.00147874	0.605002	0.000971305	0.011214	Differences in other genera
Human	cg19350479	12	104199610	0.776816	0.5881	0.549639	0.633974	9.7053e-05	9.7053e-05	0.00147874	0.409082	0.0487032	0.0317891	Differences in other genera
Human	cg09095792	12	105505776	0.61365	0.401336	0.30614	0.493256	9.7053e-05	9.7053e-05	0.0114213	0.505547	0.00708149	0.011214	Differences in other genera
Human	cg18698431	12	105956397	0.738851	0.52751	0.522068	0.578159	9.7053e-05	9.7053e-05	0.00147874	0.807001	0.0487032	0.251403	No differences in other genera
Human	cg07730007	12	107377277	0.762424	0.617053	0.581211	0.623789	0.000160441	0.000160441	0.00147874	0.362818	0.120433	0.0186487	No differences in other genera
Human	cg02059980	12	109204756	0.667921	0.814458	0.803489	0.807892	0.00274309	0.00274309	0.00147874	0.807001	0.474683	0.963722	No differences in other genera
Human	cg12094965	12	109749643	0.846838	0.76464	0.642909	0.706115	9.7053e-05	9.7053e-05	0.00147874	0.00186201	0.327968	0.0745039	Differences in other genera
Human	cg05587419	12	110270636	0.342393	0.675046	0.431596	0.517205	9.7053e-05	9.7053e-05	0.00147874	0.00186201	0.00288088	0.0745039	Differences in other genera
Human	cg13628514	12	110271439	0.396551	0.554442	0.549613	0.708518	9.7053e-05	9.7053e-05	0.00147874	0.409082	0.000971305	0.011214	Differences in other genera
Human	cg08114617	12	110271441	0.394268	0.510716	0.483902	0.634429	0.000972069	0.000972069	0.00147874	0.854551	0.000971305	0.011214	Differences in other genera
Human	cg04562491	12	113495386	0.520534	0.454604	0.433883	0.431698	0.000160441	0.000160441	0.00147874	0.605002	0.640865	1	No differences in other genera
Human	cg26621780	12	113547430	0.82453	0.726633	0.744847	0.743486	9.7053e-05	9.7053e-05	0.00147874	0.807001	0.922439	0.80511	No differences in other genera
Human	cg19721065	12	113549986	0.699774	0.337522	0.567883	0.448919	9.7053e-05	9.7053e-05	0.00147874	0.00186201	0.00288088	0.0317891	Differences in other genera
Human	cg16604086	12	113860443	0.274711	0.126372	0.124202	0.16117	9.7053e-05	9.7053e-05	0.00147874	0.605002	0.0103298	0.0745039	No differences in other genera
Human	cg00721315	12	113900719	0.14409	0.41794	0.267039	0.258406	9.7053e-05	9.7053e-05	0.00255429	0.277552	0.0788574	0.80511	No differences in other genera
Human	cg17148457	12	114049984	0.506705	0.555698	0.687138	0.601794	0.00197267	0.00197267	0.00255429	0.0254188	0.528456	0.0491715	Differences in other genera
Human	cg16458436	12	114846412	0.228066	0.131686	0.102649	0.0957872	9.7053e-05	9.7053e-05	0.00147874	0.854551	0.698178	0.963722	No differences in other genera
Human	cg07211768	12	115102290	0.333104	0.184486	0.228924	0.194387	0.000160441	0.000160441	0.00147874	0.0594357	0.284475	0.388231	No differences in other genera
Human	cg02556042	12	117471086	0.587356	0.817608	0.710413	0.838026	9.7053e-05	9.7053e-05	0.00147874	0.655901	0.120433	0.011214	Differences in other genera
Human	cg02962597	12	117799749	0.494862	0.270091	0.33805	0.270699	9.7053e-05	9.7053e-05	0.00147874	0.118091	0.756037	0.0745039	No differences in other genera
Human	cg03514086	12	118313817	0.370952	0.264027	0.255066	0.257653	0.000160441	0.000160441	0.00452701	1	0.584026	0.887642	No differences in other genera
Human	cg10084383	12	118404706	0.380384	0.24047	0.19652	0.261561	9.7053e-05	9.7053e-05	0.00147874	0.0124204	0.146342	0.011214	No differences in other genera
Human	cg11263296	12	120428313	0.156223	0.342837	0.389506	0.496192	9.7053e-05	9.7053e-05	0.00147874	0.655901	0.000971305	0.011214	Differences in other genera
Human	cg00500936	12	121735583	0.119126	0.238082	0.451943	0.422644	9.7053e-05	9.7053e-05	0.00147874	0.00186201	0.000971305	0.720569	Differences in other genera
Human	cg23972735	12	121890311	0.920283	0.768297	0.637299	0.816371	9.7053e-05	9.7053e-05	0.00147874	0.554371	0.0280773	0.0317891	Differences in other genera
Human	cg16062733	12	121891558	0.73222	0.6373	0.577089	0.552319	0.000160441	0.000160441	0.00147874	0.0254188	0.000971305	0.251403	No differences in other genera
Human	cg07793808	12	122019006	0.239999	0.116663	0.100371	0.1048	0.001412	0.001412	0.00255429	0.204248	0.120433	0.720569	No differences in other genera
Human	cg17452615	12	122019080	0.290332	0.153304	0.114867	0.136633	0.000431096	0.000431096	0.00147874	0.118091	0.146342	0.251403	No differences in other genera
Human	cg16116313	12	122255002	0.851041	0.751074	0.600421	0.684609	9.7053e-05	9.7053e-05	0.00147874	0.00186201	0.0045539	0.011214	Differences in other genera
Human	cg26682900	12	123344689	0.505463	0.360197	0.41805	0.309725	9.7053e-05	9.7053e-05	0.00147874	0.505547	0.00164802	0.0491715	Differences in other genera
Human	cg03212620	12	123414345	0.780702	0.629024	0.539479	0.535741	9.7053e-05	9.7053e-05	0.00147874	0.00525185	0.00708149	0.80511	Differences in other genera
Human	cg22775801	12	123636480	0.845553	0.611212	0.669542	0.389792	9.7053e-05	9.7053e-05	0.00147874	0.204248	0.0103298	0.011214	Differences in other genera
Human	cg20337996	12	124780809	0.257764	0.0768339	0.0908946	0.091198	9.7053e-05	9.7053e-05	0.00147874	0.0594357	0.120433	0.887642	No differences in other genera
Human	cg22828383	12	125002191	0.260919	0.475265	0.541378	0.542902	9.7053e-05	9.7053e-05	0.00147874	0.505547	0.120433	0.80511	No differences in other genera
Human	cg00513984	12	125039177	0.457381	0.324325	0.270846	0.158953	9.7053e-05	9.7053e-05	0.00147874	0.319767	0.000971305	0.011214	Differences in other genera
Human	cg10911287	12	125271306	0.794923	0.0912685	0.086268	0.0626699	9.7053e-05	9.7053e-05	0.00147874	0.899544	0.000971305	0.0186487	No differences in other genera
Human	cg15161050	12	125500700	0.852603	0.703084	0.714129	0.732844	9.7053e-05	9.7053e-05	0.00147874	0.940713	0.327968	0.46516	No differences in other genera
Human	cg04396850	12	127256977	0.724766	0.67811	0.637008	0.557668	0.000275857	0.000275857	0.00147874	1	0.000971305	0.105511	Differences in other genera
Human	cg12193289	12	128032665	0.598216	0.703459	0.747796	0.697139	0.00498087	0.00498087	0.0248105	0.0458272	0.813217	0.148415	No differences in other genera
Human	cg23845770	12	132194922	0.613882	0.43937	0.363584	0.288027	9.7053e-05	9.7053e-05	0.00147874	0.0762131	0.000971305	0.19429	Differences in other genera
Human	cg02470959	12	132196036	0.296864	0.0673706	0.0592934	0.0600873	9.7053e-05	9.7053e-05	0.00147874	0.45655	0.0978777	0.388231	No differences in other genera
Human	cg23149053	12	132312205	0.641714	0.866033	0.79417	0.788924	9.7053e-05	9.7053e-05	0.00147874	0.0342823	0.0103298	0.963722	No differences in other genera
Human	cg14925764	12	132663428	0.666453	0.876954	0.906067	0.867078	9.7053e-05	9.7053e-05	0.00147874	1	0.175761	0.0745039	No differences in other genera
Human	cg26352652	12	133013600	0.706762	0.862394	0.801315	0.875855	9.7053e-05	9.7053e-05	0.00147874	0.00186201	0.146342	0.011214	No differences in other genera
Human	cg00331616	13	20207201	0.733618	0.536538	0.603301	0.490191	9.7053e-05	9.7053e-05	0.00147874	0.0178213	0.974998	0.0491715	Differences in other genera
Human	cg26087651	13	22836354	0.649773	0.574609	0.522559	0.452284	0.000275857	0.000275857	0.00147874	0.554371	0.00164802	0.314802	Differences in other genera
Human	cg15973954	13	23309774	0.259639	0.750537	0.674949	0.76659	9.7053e-05	9.7053e-05	0.00147874	0.0762131	0.244636	0.0491715	Differences in other genera
Human	cg18959621	13	23310464	0.7227	0.836088	0.867931	0.871117	0.00855863	0.00855863	0.00255429	0.0762131	0.000971305	0.632799	No differences in other genera
Human	cg11072570	13	24734180	0.828989	0.748419	0.573216	0.73302	0.000160441	0.000160441	0.00147874	0.00525185	0.922439	0.0186487	Differences in other genera
Human	cg20139368	13	25673904	0.723307	0.581911	0.588631	0.614913	9.7053e-05	9.7053e-05	0.00147874	0.75778	0.175761	0.388231	No differences in other genera
Human	cg22790924	13	27333803	0.419804	0.261023	0.223831	0.256965	9.7053e-05	9.7053e-05	0.00147874	0.505547	0.528456	0.251403	No differences in other genera
Human	cg08802513	13	29352956	0.738562	0.590483	0.612537	0.490074	9.7053e-05	9.7053e-05	0.00147874	0.940713	0.000971305	0.011214	Differences in other genera
Human	cg01815128	13	31480003	0.739835	0.543408	0.499538	0.658952	9.7053e-05	9.7053e-05	0.0168542	0.118091	0.0371736	0.0186487	Differences in other genera
Human	cg21418052	13	31773806	0.372189	0.122936	0.261947	0.175184	9.7053e-05	9.7053e-05	0.00147874	0.00186201	0.00288088	0.0317891	Differences in other genera
Human	cg09788008	13	31773808	0.470363	0.180384	0.329595	0.243126	9.7053e-05	9.7053e-05	0.00147874	0.00186201	0.0149951	0.0317891	Differences in other genera
Human	cg06513149	13	33002431	0.342313	0.22934	0.240457	0.20434	9.7053e-05	9.7053e-05	0.00147874	0.854551	0.0149951	0.0491715	No differences in other genera
Human	cg19272349	13	37681255	0.742198	0.867875	0.887329	0.888206	0.00656024	0.00656024	0.0248105	0.143083	0.0621965	0.720569	No differences in other genera
Human	cg19859781	13	40174685	0.772866	0.695114	0.689679	0.691813	9.7053e-05	9.7053e-05	0.00147874	0.980862	0.922439	0.963722	No differences in other genera
Human	cg13460389	13	41342941	0.692906	0.625953	0.557727	0.455131	9.7053e-05	9.7053e-05	0.00147874	0.00307653	0.000971305	0.011214	Differences in other genera
Human	cg24914313	13	41636195	0.301786	0.181046	0.167263	0.196758	9.7053e-05	9.7053e-05	0.00255429	0.75778	0.813217	0.720569	No differences in other genera
Human	cg04092803	13	47240378	0.750107	0.713182	0.577463	0.613854	0.000275857	0.000275857	0.00147874	0.0254188	0.0621965	0.388231	Differences in other genera
Human	cg25340973	13	48574637	0.645841	0.489985	0.573164	0.379248	9.7053e-05	9.7053e-05	0.00147874	0.0342823	0.000971305	0.011214	Differences in other genera
Human	cg11952595	13	50202177	0.810095	0.678572	0.593132	0.569256	9.7053e-05	9.7053e-05	0.00147874	0.0254188	0.00708149	0.549225	Differences in other genera
Human	cg13204699	13	50703841	0.255853	0.077628	0.100572	0.0692766	9.7053e-05	9.7053e-05	0.00147874	0.362818	0.175761	0.105511	No differences in other genera
Human	cg25304198	13	51168711	0.344715	0.217828	0.159552	0.228809	9.7053e-05	9.7053e-05	0.00147874	0.0342823	0.327968	0.011214	No differences in other genera
Human	cg10359157	13	51418020	0.832771	0.685033	0.406222	0.620709	0.000972069	0.000972069	0.00255429	0.00186201	0.208066	0.0186487	Differences in other genera
Human	cg11807040	13	51568067	0.842918	0.748116	0.720174	0.766509	9.7053e-05	9.7053e-05	0.00147874	0.143083	0.756037	0.19429	No differences in other genera
Human	cg06959251	13	51837066	0.764534	0.632225	0.5659	0.550782	9.7053e-05	9.7053e-05	0.00147874	0.940713	0.0978777	0.80511	No differences in other genera
Human	cg01899581	13	60733965	0.64705	0.832366	0.779126	0.780311	9.7053e-05	9.7053e-05	0.00147874	0.0594357	0.0205817	0.720569	No differences in other genera
Human	cg20309339	13	60912242	0.778524	0.639768	0.658069	0.653012	9.7053e-05	9.7053e-05	0.00147874	0.319767	0.474683	0.887642	No differences in other genera
Human	cg00532659	13	61212529	0.833872	0.526205	0.487335	0.383759	9.7053e-05	9.7053e-05	0.00147874	0.707279	0.00288088	0.0186487	Differences in other genera
Human	cg03693403	13	66929165	0.715931	0.626167	0.627198	0.639332	0.000275857	0.000275857	0.0114213	0.854551	0.698178	0.887642	No differences in other genera
Human	cg09526356	13	67568473	0.468769	0.759779	0.83172	0.62654	9.7053e-05	9.7053e-05	0.00147874	0.00186201	0.0205817	0.011214	Differences in other genera
Human	cg24392970	13	86373600	0.449335	0.214988	0.208281	0.183226	0.000431096	0.000431096	0.00147874	0.277552	0.0371736	0.148415	Differences in other genera
Human	cg06109238	13	99017232	0.723982	0.828866	0.841963	0.819856	9.7053e-05	9.7053e-05	0.00255429	0.239308	0.374014	0.0745039	No differences in other genera
Human	cg20129210	13	100547192	0.194673	0.284938	0.26507	0.578259	9.7053e-05	9.7053e-05	0.00147874	0.45655	0.000971305	0.011214	Differences in other genera
Human	cg21781979	13	100547292	0.134557	0.25313	0.301336	0.25895	9.7053e-05	9.7053e-05	0.00147874	0.277552	0.698178	0.19429	No differences in other genera
Human	cg05833851	13	100548910	0.855756	0.771612	0.770438	0.678581	0.000275857	0.000275857	0.00147874	0.940713	0.000971305	0.0186487	Differences in other genera
Human	cg19656950	13	100607772	0.548931	0.390077	0.355554	0.464984	9.7053e-05	9.7053e-05	0.00255429	0.75778	0.00164802	0.011214	Differences in other genera
Human	cg09985282	13	100608447	0.313972	0.201045	0.189931	0.209394	9.7053e-05	9.7053e-05	0.00147874	0.45655	0.0788574	0.46516	No differences in other genera
Human	cg27248148	13	101241225	0.742132	0.547955	0.469083	0.245569	9.7053e-05	9.7053e-05	0.00147874	0.0594357	0.000971305	0.011214	Differences in other genera
Human	cg12384932	13	101803483	0.553557	0.665398	0.698702	0.71683	0.00274309	0.00274309	0.00725565	0.143083	0.146342	0.887642	No differences in other genera
Human	cg10243348	13	102105129	0.673376	0.853863	0.876902	0.850386	9.7053e-05	9.7053e-05	0.00147874	0.0762131	0.374014	0.251403	No differences in other genera
Human	cg18761450	13	102568502	0.269677	0.128318	0.156639	0.138222	9.7053e-05	9.7053e-05	0.00147874	0.899544	0.528456	0.19429	No differences in other genera
Human	cg24089171	13	103020405	0.741424	0.547192	0.540352	0.627886	9.7053e-05	9.7053e-05	0.00147874	0.554371	0.00164802	0.0186487	Differences in other genera
Human	cg03707634	13	107026178	0.788219	0.700233	0.604592	0.617945	9.7053e-05	9.7053e-05	0.00147874	0.00186201	0.000971305	0.46516	Differences in other genera
Human	cg23364711	13	110696820	0.536583	0.662015	0.740883	0.646061	0.001412	0.001412	0.0114213	0.0950497	0.528456	0.0491715	Differences in other genera
Human	cg13713851	13	110699374	0.454286	0.814065	0.646005	0.869946	9.7053e-05	9.7053e-05	0.00147874	0.00186201	0.000971305	0.011214	Differences in other genera
Human	cg19448780	13	112275715	0.731579	0.54512	0.251626	0.409719	9.7053e-05	9.7053e-05	0.00147874	0.00186201	0.00164802	0.011214	Differences in other genera
Human	cg23050971	13	112838022	0.806715	0.415931	0.428443	0.648408	9.7053e-05	9.7053e-05	0.00147874	0.204248	0.000971305	0.011214	Differences in other genera
Human	cg23419756	13	112985983	0.282017	0.179651	0.158958	0.164804	0.000160441	0.000160441	0.00147874	0.807001	0.756037	0.720569	No differences in other genera
Human	cg20116138	13	113229334	0.499937	0.834464	0.774813	0.850113	9.7053e-05	9.7053e-05	0.00147874	0.554371	0.0487032	0.0491715	No differences in other genera
Human	cg16169675	13	113594722	0.416622	0.656899	0.511741	0.806334	0.000275857	0.000275857	0.00147874	0.118091	0.000971305	0.011214	Differences in other genera
Human	cg20773767	13	114107931	0.611329	0.0743771	0.122669	0.12029	9.7053e-05	9.7053e-05	0.00147874	0.00813648	0.000971305	0.720569	No differences in other genera
Human	cg04162223	13	114164207	0.556498	0.332702	0.298808	0.280782	9.7053e-05	9.7053e-05	0.00147874	0.980862	0.640865	0.720569	No differences in other genera
Human	cg13787135	14	21270407	0.520739	0.25779	0.142243	0.328514	9.7053e-05	9.7053e-05	0.00147874	0.0342823	0.0045539	0.011214	Differences in other genera
Human	cg22971594	14	23442770	0.795447	0.731877	0.693161	0.688089	9.7053e-05	9.7053e-05	0.00147874	0.172342	0.00288088	0.549225	No differences in other genera
Human	cg22935317	14	23447078	0.806786	0.712664	0.711363	0.673384	9.7053e-05	9.7053e-05	0.00147874	0.940713	0.0149951	0.46516	No differences in other genera
Human	cg18073151	14	23452111	0.284044	0.176293	0.163144	0.151252	0.000275857	0.000275857	0.00147874	0.899544	0.120433	0.251403	No differences in other genera
Human	cg03565081	14	23478970	0.286955	0.638976	0.524856	0.516623	9.7053e-05	9.7053e-05	0.00147874	0.0594357	0.0280773	0.549225	Differences in other genera
Human	cg01747222	14	23845893	0.852732	0.70226	0.643279	0.741853	9.7053e-05	9.7053e-05	0.00147874	0.0178213	0.868537	0.011214	No differences in other genera
Human	cg04573702	14	23857834	0.659292	0.399223	0.324065	0.333856	9.7053e-05	9.7053e-05	0.00147874	0.0178213	0.0487032	0.963722	No differences in other genera
Human	cg21828716	14	23857953	0.528589	0.227854	0.196034	0.164019	9.7053e-05	9.7053e-05	0.00147874	0.807001	0.0280773	0.011214	No differences in other genera
Human	cg01238343	14	23938207	0.734796	0.382633	0.124699	0.167061	9.7053e-05	9.7053e-05	0.00147874	0.00186201	0.000971305	0.148415	Differences in other genera
Human	cg06823034	14	24780734	0.341095	0.692941	0.720276	0.681563	9.7053e-05	9.7053e-05	0.00147874	0.409082	0.208066	0.251403	No differences in other genera
Human	cg12853742	14	24780890	0.64732	0.93818	0.93521	0.944861	9.7053e-05	9.7053e-05	0.00147874	0.362818	0.922439	0.251403	No differences in other genera
Human	cg13840968	14	24780926	0.45136	0.735832	0.705087	0.846316	9.7053e-05	9.7053e-05	0.00147874	0.505547	0.000971305	0.011214	Differences in other genera
Human	cg03875678	14	25103546	0.361549	0.262398	0.241562	0.143876	0.00197267	0.00197267	0.00147874	0.362818	0.000971305	0.011214	Differences in other genera
Human	cg14159970	14	30440412	0.825557	0.679521	0.69931	0.567166	9.7053e-05	9.7053e-05	0.00147874	0.319767	0.00164802	0.011214	Differences in other genera
Human	cg00742472	14	31889912	0.349381	0.0664046	0.0344289	0.0355799	9.7053e-05	9.7053e-05	0.00147874	0.45655	0.528456	0.80511	No differences in other genera
Human	cg15247031	14	31926564	0.449017	0.066425	0.0560634	0.0484885	9.7053e-05	9.7053e-05	0.00147874	0.118091	0.0045539	0.19429	No differences in other genera
Human	cg25027125	14	35182801	0.526738	0.234485	0.42474	0.286529	9.7053e-05	9.7053e-05	0.00147874	0.00186201	0.0103298	0.0317891	Differences in other genera
Human	cg06702503	14	47120845	0.752937	0.65125	0.610409	0.670831	9.7053e-05	9.7053e-05	0.00147874	0.0254188	0.00288088	0.011214	No differences in other genera
Human	cg09863266	14	51125203	0.758402	0.628975	0.443009	0.684482	9.7053e-05	9.7053e-05	0.00255429	0.00186201	0.0149951	0.011214	Differences in other genera
Human	cg26917965	14	53198312	0.599464	0.505492	0.524246	0.504932	9.7053e-05	9.7053e-05	0.00147874	0.980862	0.284475	0.388231	No differences in other genera
Human	cg16764848	14	53258684	0.681138	0.190167	0.249894	0.251077	9.7053e-05	9.7053e-05	0.00147874	0.980862	0.922439	1	No differences in other genera
Human	cg16991671	14	54956552	0.631615	0.488017	0.45166	0.437042	9.7053e-05	9.7053e-05	0.00147874	0.0594357	0.00288088	0.549225	No differences in other genera
Human	cg23234828	14	55818341	0.823429	0.727026	0.667632	0.705937	0.000160441	0.000160441	0.00255429	0.143083	0.756037	0.80511	No differences in other genera
Human	cg13515142	14	57043352	0.827216	0.705808	0.701157	0.713584	9.7053e-05	9.7053e-05	0.00147874	0.899544	0.640865	0.963722	No differences in other genera
Human	cg14275340	14	58862450	0.328475	0.213036	0.17391	0.121874	9.7053e-05	9.7053e-05	0.00147874	0.172342	0.0621965	0.314802	No differences in other genera
Human	cg07125412	14	60770205	0.577736	0.348165	0.384529	0.371864	9.7053e-05	9.7053e-05	0.00147874	0.0762131	0.0621965	0.80511	No differences in other genera
Human	cg21072567	14	62035431	0.115464	0.680594	0.673045	0.286101	9.7053e-05	9.7053e-05	0.00147874	0.143083	0.000971305	0.011214	Differences in other genera
Human	cg05867412	14	62328556	0.650697	0.432741	0.292494	0.537053	9.7053e-05	9.7053e-05	0.00147874	0.00307653	0.00708149	0.011214	Differences in other genera
Human	cg22797773	14	65239943	0.636416	0.50317	0.358861	0.471916	9.7053e-05	9.7053e-05	0.00147874	0.00186201	0.0487032	0.011214	Differences in other genera
Human	cg16528585	14	65464312	0.606605	0.867338	0.780505	0.766282	9.7053e-05	9.7053e-05	0.00147874	0.00525185	0.00708149	0.720569	Differences in other genera
Human	cg00740870	14	68008669	0.425901	0.605083	0.582841	0.650773	0.000160441	0.000160441	0.00147874	0.45655	0.0280773	0.105511	Differences in other genera
Human	cg10333051	14	68541391	0.688098	0.605543	0.558607	0.532244	9.7053e-05	9.7053e-05	0.00147874	0.143083	0.000971305	0.314802	No differences in other genera
Human	cg21007509	14	68831210	0.948731	0.6079	0.562388	0.606272	9.7053e-05	9.7053e-05	0.00147874	0.172342	0.868537	0.388231	No differences in other genera
Human	cg13588946	14	69678511	0.798728	0.65238	0.641978	0.678914	9.7053e-05	9.7053e-05	0.00147874	0.940713	0.175761	0.251403	No differences in other genera
Human	cg14369329	14	70104457	0.520618	0.328672	0.403673	0.255695	9.7053e-05	9.7053e-05	0.00147874	0.00186201	0.0149951	0.011214	Differences in other genera
Human	cg03039797	14	72181575	0.820741	0.756167	0.701538	0.535643	9.7053e-05	9.7053e-05	0.00147874	0.00525185	0.000971305	0.011214	Differences in other genera
Human	cg08156120	14	74111075	0.615442	0.854259	0.862997	0.770609	9.7053e-05	9.7053e-05	0.00255429	0.0178213	0.208066	0.011214	No differences in other genera
Human	cg10919522	14	74227441	0.303956	0.152437	0.133092	0.178734	9.7053e-05	9.7053e-05	0.00147874	0.0950497	0.120433	0.011214	No differences in other genera
Human	cg17335494	14	75077385	0.703747	0.569989	0.515855	0.509554	9.7053e-05	9.7053e-05	0.00147874	0.172342	0.175761	0.963722	No differences in other genera
Human	cg11763914	14	76967670	0.722064	0.570397	0.592412	0.617232	0.000275857	0.000275857	0.00147874	0.807001	0.813217	0.388231	No differences in other genera
Human	cg23584554	14	77224704	0.825902	0.67348	0.677137	0.645733	0.00274309	0.00274309	0.00147874	0.807001	0.0487032	0.105511	No differences in other genera
Human	cg04906283	14	77965859	0.50202	0.358272	0.334833	0.317819	9.7053e-05	9.7053e-05	0.00147874	0.980862	0.868537	0.963722	No differences in other genera
Human	cg18497502	14	78225753	0.838735	0.622577	0.625231	0.535085	9.7053e-05	9.7053e-05	0.00147874	0.807001	0.000971305	0.011214	Differences in other genera
Human	cg13101330	14	79799891	0.259995	0.390957	0.360921	0.365075	0.00855863	0.00855863	0.0168542	0.505547	0.584026	0.887642	No differences in other genera
Human	cg05276155	14	82546712	0.337352	0.484185	0.809355	0.8125	0.000160441	0.000160441	0.00147874	0.00186201	0.000971305	0.80511	Differences in other genera
Human	cg17002328	14	91751773	0.732296	0.622211	0.389429	0.619796	9.7053e-05	9.7053e-05	0.00147874	0.00186201	0.756037	0.011214	Differences in other genera
Human	cg10150902	14	92303710	0.746499	0.535945	0.539281	0.518137	9.7053e-05	9.7053e-05	0.00147874	0.75778	0.175761	0.549225	No differences in other genera
Human	cg09852209	14	93580037	0.706066	0.664498	0.614511	0.568303	0.000431096	0.000431096	0.00255429	0.899544	0.474683	0.314802	No differences in other genera
Human	cg04584103	14	94405267	0.664806	0.1515	0.436837	0.102179	9.7053e-05	9.7053e-05	0.00147874	0.00186201	0.000971305	0.011214	Differences in other genera
Human	cg19857227	14	95240340	0.57299	0.454727	0.452106	0.479792	9.7053e-05	9.7053e-05	0.00147874	0.505547	0.0621965	0.549225	No differences in other genera
Human	cg13186710	14	96001627	0.16159	0.3209	0.241682	0.514213	9.7053e-05	9.7053e-05	0.00147874	0.00186201	0.000971305	0.011214	Differences in other genera
Human	cg04184208	14	96505874	0.0252987	0.188838	0.204051	0.180196	9.7053e-05	9.7053e-05	0.00147874	0.505547	0.922439	0.632799	No differences in other genera
Human	cg18091385	14	99502466	0.437369	0.580077	0.752242	0.620886	0.000160441	0.000160441	0.00147874	0.00307653	0.698178	0.011214	Differences in other genera
Human	cg08189139	14	100215537	0.831156	0.506166	0.480288	0.115616	9.7053e-05	9.7053e-05	0.00147874	0.204248	0.000971305	0.011214	Differences in other genera
Human	cg01811583	14	100225060	0.759138	0.672182	0.520664	0.657749	9.7053e-05	9.7053e-05	0.00147874	0.00186201	0.244636	0.011214	Differences in other genera
Human	cg14489199	14	101453431	0.884215	0.783054	0.668795	0.558315	9.7053e-05	9.7053e-05	0.00147874	0.0342823	0.000971305	0.0745039	Differences in other genera
Human	cg10965975	14	101831160	0.404528	0.538955	0.55347	0.496081	0.000275857	0.000275857	0.00725565	0.899544	0.146342	0.19429	No differences in other genera
Human	cg23947828	14	101992137	0.495754	0.324235	0.289373	0.210703	0.000972069	0.000972069	0.00147874	0.0594357	0.0045539	0.0491715	Differences in other genera
Human	cg22799420	14	102028994	0.513586	0.430064	0.427405	0.422872	0.00197267	0.00197267	0.00147874	0.605002	0.528456	0.963722	No differences in other genera
Human	cg05229035	14	102968461	0.726025	0.686517	0.495076	0.604114	9.7053e-05	9.7053e-05	0.00147874	0.00525185	0.474683	0.0491715	Differences in other genera
Human	cg08075719	14	103021372	0.459319	0.300144	0.0914005	0.259502	0.000431096	0.000431096	0.00147874	0.00186201	0.0487032	0.011214	Differences in other genera
Human	cg20368904	14	103593088	0.88389	0.590386	0.409298	0.637206	9.7053e-05	9.7053e-05	0.00147874	0.00186201	0.327968	0.011214	Differences in other genera
Human	cg02104049	14	104665750	0.666562	0.779371	0.757545	0.810281	9.7053e-05	9.7053e-05	0.00147874	1	0.0045539	0.148415	No differences in other genera
Human	cg02878289	14	105173643	0.781403	0.640562	0.682008	0.555227	9.7053e-05	9.7053e-05	0.00147874	0.172342	0.0103298	0.011214	Differences in other genera
Human	cg23956771	14	105184057	0.682471	0.578215	0.478471	0.478529	0.000275857	0.000275857	0.00147874	0.00307653	0.0103298	0.887642	Differences in other genera
Human	cg13636887	14	105189936	0.282515	0.162242	0.140739	0.0983411	9.7053e-05	9.7053e-05	0.00147874	0.143083	0.000971305	0.0317891	No differences in other genera
Human	cg19426827	14	105191118	0.270641	0.0937859	0.125639	0.0884736	9.7053e-05	9.7053e-05	0.00147874	0.0342823	0.868537	0.0491715	No differences in other genera
Human	cg13012899	14	105685616	0.879915	0.746976	0.650318	0.738329	9.7053e-05	9.7053e-05	0.00147874	0.655901	0.175761	0.251403	No differences in other genera
Human	cg14093553	14	105881034	0.227313	0.122508	0.0947391	0.0992666	9.7053e-05	9.7053e-05	0.00147874	0.362818	0.640865	0.80511	No differences in other genera
Human	cg18182566	14	105888161	0.627555	0.766431	0.78839	0.85643	9.7053e-05	9.7053e-05	0.00147874	0.204248	0.000971305	0.011214	Differences in other genera
Human	cg15144068	14	106321751	0.760216	0.710159	0.458605	0.465613	0.00274309	0.00274309	0.00147874	0.00186201	0.000971305	0.887642	Differences in other genera
Human	cg26740481	15	23931011	0.85348	0.759778	0.77417	0.669429	9.7053e-05	9.7053e-05	0.00147874	0.277552	0.000971305	0.011214	Differences in other genera
Human	cg26507704	15	25314647	0.723803	0.631995	0.650798	0.563399	9.7053e-05	9.7053e-05	0.00147874	0.362818	0.000971305	0.011214	Differences in other genera
Human	cg21844656	15	25323795	0.801362	0.721297	0.70373	0.732991	9.7053e-05	9.7053e-05	0.00255429	0.707279	0.327968	0.148415	No differences in other genera
Human	cg21134301	15	25456641	0.760456	0.540556	0.688806	0.49107	9.7053e-05	9.7053e-05	0.00147874	0.00186201	0.284475	0.011214	Differences in other genera
Human	cg04278444	15	25456904	0.63519	0.393371	0.367281	0.408285	9.7053e-05	9.7053e-05	0.00147874	0.0178213	0.528456	0.19429	No differences in other genera
Human	cg25959799	15	26791668	0.876635	0.771058	0.760638	0.759371	9.7053e-05	9.7053e-05	0.00147874	0.940713	0.868537	0.80511	No differences in other genera
Human	cg24673221	15	28362747	0.716351	0.85001	0.8829	0.873531	9.7053e-05	9.7053e-05	0.00147874	0.118091	0.284475	0.388231	No differences in other genera
Human	cg08284758	15	29552456	0.617996	0.506472	0.383305	0.477883	9.7053e-05	9.7053e-05	0.00147874	0.00186201	0.640865	0.0186487	Differences in other genera
Human	cg12123502	15	29980826	0.554409	0.801252	0.783175	0.811325	9.7053e-05	9.7053e-05	0.00147874	0.655901	0.0978777	0.105511	No differences in other genera
Human	cg04193065	15	31528995	0.691006	0.531644	0.420943	0.50281	9.7053e-05	9.7053e-05	0.00147874	0.00186201	0.0978777	0.011214	Differences in other genera
Human	cg05357347	15	35591053	0.771241	0.591826	0.588018	0.509343	9.7053e-05	9.7053e-05	0.00147874	0.239308	0.00164802	0.0317891	Differences in other genera
Human	cg18570646	15	37391424	0.225413	0.0337739	0.0831187	0.124524	9.7053e-05	9.7053e-05	0.00452701	0.00186201	0.000971305	0.0745039	No differences in other genera
Human	cg18494902	15	40398565	0.721716	0.642828	0.485642	0.655223	0.000431096	0.000431096	0.0168542	0.00186201	0.120433	0.011214	Differences in other genera
Human	cg23120601	15	40583227	0.923217	0.611135	0.640689	0.573379	9.7053e-05	9.7053e-05	0.00147874	0.143083	0.813217	0.19429	No differences in other genera
Human	cg19947611	15	40674910	0.40196	0.21729	0.204419	0.267757	9.7053e-05	9.7053e-05	0.00147874	0.362818	0.00164802	0.0186487	Differences in other genera
Human	cg16031339	15	41047896	0.190864	0.452565	0.499492	0.412653	9.7053e-05	9.7053e-05	0.00147874	0.0950497	0.922439	0.0745039	No differences in other genera
Human	cg11362820	15	41234614	0.262247	0.536521	0.529919	0.348972	9.7053e-05	9.7053e-05	0.00147874	0.409082	0.000971305	0.011214	Differences in other genera
Human	cg18548879	15	41914454	0.848641	0.620802	0.734069	0.766779	9.7053e-05	9.7053e-05	0.00147874	0.409082	0.0149951	0.720569	Differences in other genera
Human	cg12801082	15	44117307	0.710825	0.579258	0.611422	0.380991	9.7053e-05	9.7053e-05	0.00147874	0.409082	0.000971305	0.011214	Differences in other genera
Human	cg26924012	15	45694286	0.339428	0.154382	0.160146	0.160597	9.7053e-05	9.7053e-05	0.00147874	0.118091	0.423113	0.80511	No differences in other genera
Human	cg12014646	15	48013875	0.722191	0.497363	0.589925	0.619346	9.7053e-05	9.7053e-05	0.00147874	0.172342	0.0205817	0.549225	Differences in other genera
Human	cg14821257	15	50642820	0.570093	0.473528	0.405237	0.387482	0.000665661	0.000665661	0.00147874	0.899544	0.474683	0.720569	No differences in other genera
Human	cg10469659	15	51057714	0.2289	0.382818	0.384931	0.35687	9.7053e-05	9.7053e-05	0.00147874	0.143083	0.640865	0.19429	No differences in other genera
Human	cg05548179	15	51425282	0.358707	0.250055	0.201608	0.211759	0.000431096	0.000431096	0.0168542	0.0950497	0.327968	0.720569	No differences in other genera
Human	cg08133919	15	52822439	0.565363	0.764104	0.654692	0.823245	9.7053e-05	9.7053e-05	0.00147874	0.0762131	0.00288088	0.011214	Differences in other genera
Human	cg00074145	15	53075505	0.168229	0.503094	0.841098	0.411609	9.7053e-05	9.7053e-05	0.00147874	0.00186201	0.0149951	0.011214	Differences in other genera
Human	cg22538355	15	60331745	0.820949	0.754129	0.748578	0.727053	9.7053e-05	9.7053e-05	0.00147874	0.655901	0.120433	0.314802	No differences in other genera
Human	cg27024408	15	61327619	0.797159	0.749821	0.690762	0.668085	0.00855863	0.00855863	0.00147874	0.807001	0.0621965	0.46516	No differences in other genera
Human	cg00456672	15	62358751	0.554135	0.666668	0.670387	0.719682	0.000160441	0.000160441	0.00147874	0.655901	0.0621965	0.388231	No differences in other genera
Human	cg00520135	15	63333846	0.722582	0.543386	0.476768	0.653412	0.000972069	0.000972069	0.00452701	0.00813648	0.423113	0.011214	Differences in other genera
Human	cg00958451	15	65204391	0.429111	0.355468	0.274805	0.195875	0.000431096	0.000431096	0.00147874	0.118091	0.000971305	0.011214	Differences in other genera
Human	cg24778896	15	65394063	0.375602	0.0880964	0.0783735	0.123435	9.7053e-05	9.7053e-05	0.00147874	0.118091	0.000971305	0.011214	No differences in other genera
Human	cg13985132	15	65394414	0.865967	0.170939	0.110799	0.255946	9.7053e-05	9.7053e-05	0.00147874	0.362818	0.0205817	0.0317891	Differences in other genera
Human	cg00290340	15	65625267	0.819027	0.637674	0.750402	0.737022	9.7053e-05	9.7053e-05	0.00147874	0.0254188	0.000971305	0.632799	Differences in other genera
Human	cg27447131	15	66198458	0.729922	0.862713	0.832327	0.861875	9.7053e-05	9.7053e-05	0.00147874	0.0254188	0.284475	0.0745039	No differences in other genera
Human	cg12660445	15	66795737	0.651385	0.54144	0.53622	0.494012	0.00197267	0.00197267	0.00147874	0.940713	0.146342	0.46516	No differences in other genera
Human	cg09177248	15	67000790	0.726085	0.84598	0.847435	0.849438	9.7053e-05	9.7053e-05	0.00147874	0.980862	0.922439	0.963722	No differences in other genera
Human	cg02787387	15	69841231	0.899679	0.792887	0.761637	0.669833	9.7053e-05	9.7053e-05	0.00147874	0.319767	0.000971305	0.011214	Differences in other genera
Human	cg14910296	15	73980827	0.7283	0.833437	0.824933	0.830859	9.7053e-05	9.7053e-05	0.00147874	0.362818	0.974998	0.720569	No differences in other genera
Human	cg22291365	15	74891439	0.659978	0.51101	0.395149	0.266239	9.7053e-05	9.7053e-05	0.00147874	0.00186201	0.000971305	0.011214	Differences in other genera
Human	cg06852350	15	75119324	0.471043	0.246475	0.22414	0.31218	9.7053e-05	9.7053e-05	0.00147874	0.362818	0.00708149	0.011214	Differences in other genera
Human	cg06012730	15	75315579	0.771906	0.610273	0.46237	0.522064	9.7053e-05	9.7053e-05	0.00147874	0.00813648	0.0103298	0.0745039	Differences in other genera
Human	cg25938347	15	75639163	0.606376	0.361235	0.209846	0.100275	9.7053e-05	9.7053e-05	0.00147874	0.00186201	0.000971305	0.011214	Differences in other genera
Human	cg16278828	15	75648574	0.954745	0.3963	0.332327	0.736736	9.7053e-05	9.7053e-05	0.00147874	0.940713	0.000971305	0.011214	Differences in other genera
Human	cg04672495	15	76136875	0.310835	0.16502	0.156646	0.180996	9.7053e-05	9.7053e-05	0.00147874	0.505547	0.813217	0.314802	No differences in other genera
Human	cg25451745	15	77154253	0.592844	0.487037	0.491057	0.4924	0.000431096	0.000431096	0.0114213	0.75778	0.922439	0.80511	No differences in other genera
Human	cg26866452	15	77857909	0.853585	0.787293	0.598156	0.647341	9.7053e-05	9.7053e-05	0.00147874	0.00813648	0.0205817	0.549225	Differences in other genera
Human	cg08594606	15	78556512	0.969682	0.869681	0.83329	0.783317	9.7053e-05	9.7053e-05	0.00147874	0.505547	0.000971305	0.251403	No differences in other genera
Human	cg09214398	15	78556534	0.942512	0.76788	0.686979	0.488001	9.7053e-05	9.7053e-05	0.00147874	0.00525185	0.000971305	0.0186487	Differences in other genera
Human	cg27663476	15	80444408	0.531877	0.276785	0.169479	0.232269	9.7053e-05	9.7053e-05	0.00147874	0.00307653	0.0371736	0.251403	Differences in other genera
Human	cg26657240	15	81475061	0.244214	0.0975342	0.0809863	0.124417	9.7053e-05	9.7053e-05	0.00725565	0.204248	0.0621965	0.0317891	No differences in other genera
Human	cg18091465	15	82551086	0.769657	0.509708	0.557353	0.500215	9.7053e-05	9.7053e-05	0.00147874	0.00186201	0.974998	0.011214	No differences in other genera
Human	cg18407136	15	83681092	0.670444	0.877236	0.868226	0.789394	9.7053e-05	9.7053e-05	0.00147874	0.655901	0.000971305	0.0186487	No differences in other genera
Human	cg17173187	15	85201210	0.254611	0.0394259	0.0346447	0.0242188	9.7053e-05	9.7053e-05	0.00147874	0.807001	0.0788574	0.19429	No differences in other genera
Human	cg12502155	15	85201891	0.361524	0.492896	0.494021	0.46274	9.7053e-05	9.7053e-05	0.00147874	0.707279	0.0788574	0.251403	No differences in other genera
Human	cg27219955	15	89377583	0.608373	0.457216	0.516551	0.524779	9.7053e-05	9.7053e-05	0.00452701	0.362818	0.00708149	0.963722	No differences in other genera
Human	cg03766449	15	89920918	0.329477	0.0510994	0.0701613	0.115589	9.7053e-05	9.7053e-05	0.00147874	0.204248	0.000971305	0.148415	No differences in other genera
Human	cg21576154	15	90437891	0.299251	0.167896	0.158551	0.111702	9.7053e-05	9.7053e-05	0.00147874	0.655901	0.000971305	0.011214	No differences in other genera
Human	cg18569141	15	90727995	0.349154	0.0963539	0.0776538	0.134128	9.7053e-05	9.7053e-05	0.00147874	0.554371	0.0978777	0.19429	No differences in other genera
Human	cg16439823	15	90728020	0.36596	0.17942	0.158222	0.168634	9.7053e-05	9.7053e-05	0.00147874	0.0342823	0.175761	0.887642	No differences in other genera
Human	cg19331221	15	90728027	0.165572	0.0382783	0.0328083	0.0388181	9.7053e-05	9.7053e-05	0.00147874	0.0342823	0.208066	0.314802	No differences in other genera
Human	cg01407062	15	91538575	0.540667	0.663356	0.626118	0.712487	0.000665661	0.000665661	0.00147874	0.655901	0.0149951	0.0317891	Differences in other genera
Human	cg03829137	15	93653073	0.242129	0.136298	0.135504	0.0685113	0.000665661	0.000665661	0.00147874	0.75778	0.000971305	0.0317891	No differences in other genera
Human	cg25985504	15	96303955	0.485822	0.398029	0.37442	0.355569	0.001412	0.001412	0.00255429	0.854551	0.974998	0.46516	No differences in other genera
Human	cg09738906	15	96875703	0.280097	0.381297	0.390914	0.429334	9.7053e-05	9.7053e-05	0.00147874	0.807001	0.0149951	0.19429	No differences in other genera
Human	cg18696321	15	97307874	0.727441	0.553967	0.501659	0.565934	9.7053e-05	9.7053e-05	0.00147874	0.118091	0.327968	0.105511	No differences in other genera
Human	cg09208961	15	98418823	0.474212	0.669157	0.662768	0.638327	9.7053e-05	9.7053e-05	0.00147874	0.655901	0.0978777	0.148415	No differences in other genera
Human	cg27142411	15	98964571	0.360072	0.420967	0.53929	0.436166	9.7053e-05	9.7053e-05	0.00452701	0.00307653	0.868537	0.0186487	Differences in other genera
Human	cg00632486	15	99140338	0.750846	0.689217	0.567059	0.52995	0.000160441	0.000160441	0.00147874	0.00186201	0.000971305	0.251403	Differences in other genera
Human	cg17878151	15	99975334	0.601475	0.776072	0.807781	0.775405	9.7053e-05	9.7053e-05	0.00147874	0.0254188	0.922439	0.0491715	No differences in other genera
Human	cg06272045	15	99979059	0.578284	0.828967	0.678739	0.787365	9.7053e-05	9.7053e-05	0.00147874	0.00186201	0.00288088	0.011214	Differences in other genera
Human	cg03492092	15	101401498	0.559065	0.386572	0.338464	0.413175	9.7053e-05	9.7053e-05	0.00147874	0.118091	0.0621965	0.0317891	No differences in other genera
Human	cg25943719	15	101421391	0.648889	0.406275	0.400184	0.462556	9.7053e-05	9.7053e-05	0.00147874	0.239308	0.756037	0.105511	No differences in other genera
Human	cg11162637	15	101818008	0.120526	0.328267	0.308505	0.45516	9.7053e-05	9.7053e-05	0.00147874	0.605002	0.00288088	0.011214	Differences in other genera
Human	cg04972384	15	101818260	0.578134	0.700309	0.685401	0.735264	0.000275857	0.000275857	0.00147874	0.239308	0.584026	0.105511	No differences in other genera
Human	cg26697334	16	279990	0.554529	0.371192	0.346446	0.402778	0.000160441	0.000160441	0.0248105	0.940713	0.284475	0.549225	No differences in other genera
Human	cg16447794	16	331207	0.345498	0.408166	0.532143	0.525415	0.000275857	0.000275857	0.00147874	0.143083	0.0978777	0.887642	No differences in other genera
Human	cg08133584	16	609679	0.487696	0.398128	0.28485	0.225302	0.000160441	0.000160441	0.00147874	0.00186201	0.000971305	0.011214	Differences in other genera
Human	cg03804128	16	635623	0.411815	0.796779	0.780144	0.7811	9.7053e-05	9.7053e-05	0.00147874	0.172342	0.244636	0.963722	No differences in other genera
Human	cg04809380	16	1244525	0.916379	0.666893	0.595785	0.614814	9.7053e-05	9.7053e-05	0.00147874	0.0594357	0.146342	0.887642	No differences in other genera
Human	cg01350330	16	1435645	0.637215	0.516946	0.438936	0.442946	0.000665661	0.000665661	0.00147874	0.0124204	0.000971305	0.963722	Differences in other genera
Human	cg00353643	16	1458060	0.254876	0.702846	0.45579	0.350853	9.7053e-05	9.7053e-05	0.00147874	0.00307653	0.000971305	0.011214	Differences in other genera
Human	cg03655684	16	1508785	0.658511	0.395565	0.283523	0.460978	9.7053e-05	9.7053e-05	0.00147874	0.0254188	0.374014	0.011214	Differences in other genera
Human	cg08499756	16	1525669	0.852289	0.265338	0.35415	0.544544	9.7053e-05	9.7053e-05	0.00147874	0.00307653	0.000971305	0.011214	Differences in other genera
Human	cg02898499	16	1831468	0.773325	0.630466	0.675294	0.643744	9.7053e-05	9.7053e-05	0.00147874	0.277552	0.974998	0.105511	No differences in other genera
Human	cg04079779	16	2256121	0.33437	0.913526	0.522555	0.750725	9.7053e-05	9.7053e-05	0.00147874	0.00186201	0.000971305	0.011214	Differences in other genera
Human	cg09616053	16	2256512	0.683779	0.843284	0.818533	0.855187	9.7053e-05	9.7053e-05	0.00147874	0.277552	0.0371736	0.0186487	No differences in other genera
Human	cg01701585	16	2263913	0.200359	0.298366	0.30402	0.279149	9.7053e-05	9.7053e-05	0.00147874	0.554371	0.974998	0.549225	No differences in other genera
Human	cg05884711	16	2563274	0.574316	0.829498	0.793799	0.788597	9.7053e-05	9.7053e-05	0.00147874	0.0458272	0.0978777	0.720569	No differences in other genera
Human	cg03530756	16	3285262	0.252356	0.126495	0.116606	0.0760502	9.7053e-05	9.7053e-05	0.00147874	0.505547	0.000971305	0.011214	No differences in other genera
Human	cg27179111	16	3627489	0.312523	0.208519	0.201724	0.205351	9.7053e-05	9.7053e-05	0.00147874	0.362818	0.922439	0.46516	No differences in other genera
Human	cg00735744	16	3767168	0.134808	0.274907	0.287686	0.306169	9.7053e-05	9.7053e-05	0.00147874	0.807001	0.374014	0.720569	No differences in other genera
Human	cg21844038	16	4665248	0.330855	0.157866	0.130319	0.136336	9.7053e-05	9.7053e-05	0.00147874	0.0178213	0.0788574	0.80511	No differences in other genera
Human	cg10386300	16	4987610	0.605084	0.249964	0.419814	0.438667	9.7053e-05	9.7053e-05	0.00147874	0.00186201	0.000971305	1	Differences in other genera
Human	cg08125436	16	7855305	0.511244	0.895634	0.761926	0.880738	9.7053e-05	9.7053e-05	0.00147874	0.00525185	0.640865	0.0186487	Differences in other genera
Human	cg27405732	16	10346223	0.828604	0.630781	0.639467	0.619678	9.7053e-05	9.7053e-05	0.00255429	0.554371	0.584026	0.887642	No differences in other genera
Human	cg03612445	16	10840779	0.826508	0.716846	0.636989	0.362162	9.7053e-05	9.7053e-05	0.00147874	0.00186201	0.000971305	0.011214	Differences in other genera
Human	cg06638156	16	11363499	0.731396	0.884003	0.883889	0.845366	9.7053e-05	9.7053e-05	0.00725565	0.75778	0.0149951	0.0491715	No differences in other genera
Human	cg05404233	16	11490439	0.625317	0.482348	0.395338	0.436208	9.7053e-05	9.7053e-05	0.00147874	0.505547	0.813217	0.105511	No differences in other genera
Human	ch.16.589030R	16	17542328	0.233737	0.0874245	0.101969	0.11021	9.7053e-05	9.7053e-05	0.00452701	0.854551	0.244636	0.549225	No differences in other genera
Human	cg00530414	16	18800193	0.489686	0.150775	0.345832	0.309559	9.7053e-05	9.7053e-05	0.00147874	0.00186201	0.000971305	0.251403	Differences in other genera
Human	cg05050047	16	19077604	0.708579	0.612794	0.580466	0.624733	0.000275857	0.000275857	0.00147874	0.143083	0.813217	0.148415	No differences in other genera
Human	cg27040709	16	19191723	0.68317	0.612318	0.312407	0.521749	9.7053e-05	9.7053e-05	0.00147874	0.00186201	0.00164802	0.011214	Differences in other genera
Human	cg00130707	16	20303127	0.785303	0.68407	0.700269	0.596233	9.7053e-05	9.7053e-05	0.00147874	0.605002	0.00288088	0.0317891	Differences in other genera
Human	cg12554476	16	20338808	0.828985	0.668076	0.689218	0.736821	9.7053e-05	9.7053e-05	0.00147874	0.854551	0.00708149	0.19429	No differences in other genera
Human	cg09078754	16	22387754	0.692559	0.808245	0.812601	0.813392	9.7053e-05	9.7053e-05	0.00147874	0.505547	0.374014	0.549225	No differences in other genera
Human	cg26981978	16	24494118	0.571541	0.758476	0.757814	0.821514	9.7053e-05	9.7053e-05	0.00147874	0.554371	0.00708149	0.148415	No differences in other genera
Human	cg10512964	16	27279610	0.434212	0.252131	0.212555	0.201998	9.7053e-05	9.7053e-05	0.00147874	0.00525185	0.0371736	0.388231	No differences in other genera
Human	cg24900963	16	28948266	0.576623	0.736989	0.692034	0.767957	9.7053e-05	9.7053e-05	0.00147874	0.204248	0.0621965	0.0317891	No differences in other genera
Human	cg02443658	16	28986829	0.520962	0.14103	0.167563	0.11885	9.7053e-05	9.7053e-05	0.00147874	0.940713	0.0149951	0.251403	No differences in other genera
Human	cg05573149	16	29873613	0.523941	0.371418	0.351607	0.405268	9.7053e-05	9.7053e-05	0.00147874	0.0342823	0.120433	0.011214	No differences in other genera
Human	cg02176915	16	29908373	0.570999	0.424971	0.344904	0.419989	0.00656024	0.00656024	0.00147874	0.0178213	0.0978777	0.0745039	Differences in other genera
Human	cg13271951	16	30041760	0.438797	0.320183	0.285802	0.333499	9.7053e-05	9.7053e-05	0.00147874	0.204248	0.423113	0.105511	No differences in other genera
Human	cg04232972	16	30671644	0.262184	0.121373	0.099245	0.0880605	9.7053e-05	9.7053e-05	0.00147874	0.0124204	0.000971305	0.105511	No differences in other genera
Human	cg27447083	16	31162098	0.714623	0.636979	0.626076	0.571362	9.7053e-05	9.7053e-05	0.00147874	0.554371	0.00288088	0.0491715	No differences in other genera
Human	cg06745229	16	34378804	0.748348	0.664524	0.641526	0.347997	9.7053e-05	9.7053e-05	0.00147874	0.75778	0.000971305	0.011214	Differences in other genera
Human	cg02826078	16	34583045	0.555115	0.398451	0.319845	0.433819	0.000160441	0.000160441	0.00255429	0.00813648	0.640865	0.0186487	Differences in other genera
Human	cg02459090	16	34741966	0.723894	0.524844	0.54188	0.348165	9.7053e-05	9.7053e-05	0.00147874	0.143083	0.000971305	0.011214	Differences in other genera
Human	cg06307940	16	46660818	0.529525	0.0206319	0.0191346	0.0180574	9.7053e-05	9.7053e-05	0.00147874	0.707279	0.374014	0.632799	No differences in other genera
Human	cg05263113	16	47921291	0.273476	0.469377	0.742173	0.760565	0.000665661	0.000665661	0.00147874	0.00186201	0.000971305	0.80511	Differences in other genera
Human	cg06482019	16	51147902	0.0425455	0.203829	0.216206	0.198769	9.7053e-05	9.7053e-05	0.00147874	0.204248	0.756037	0.314802	No differences in other genera
Human	cg01679108	16	51174069	0.543691	0.410067	0.424782	0.356212	9.7053e-05	9.7053e-05	0.00147874	0.980862	0.0045539	0.0491715	Differences in other genera
Human	cg27520536	16	54228323	0.803031	0.721712	0.661974	0.614181	0.000275857	0.000275857	0.00147874	0.940713	0.528456	0.720569	No differences in other genera
Human	cg01638741	16	54404381	0.826312	0.691968	0.685542	0.748243	9.7053e-05	9.7053e-05	0.00255429	0.854551	0.0280773	0.251403	Differences in other genera
Human	cg05099576	16	55362342	0.495424	0.400511	0.255374	0.279602	0.000665661	0.000665661	0.00147874	0.00186201	0.000971305	0.46516	Differences in other genera
Human	cg04874129	16	55690873	0.219426	0.358045	0.284093	0.333623	9.7053e-05	9.7053e-05	0.00147874	0.00307653	0.0149951	0.0745039	Differences in other genera
Human	cg00133403	16	57212731	0.861945	0.701446	0.705602	0.757407	9.7053e-05	9.7053e-05	0.00147874	0.172342	0.922439	0.011214	No differences in other genera
Human	cg06152526	16	57290525	0.778618	0.685742	0.660269	0.658949	0.000160441	0.000160441	0.00452701	0.409082	0.284475	0.887642	No differences in other genera
Human	cg08578520	16	57496324	0.569607	0.327146	0.425232	0.225576	9.7053e-05	9.7053e-05	0.00147874	0.00525185	0.000971305	0.011214	Differences in other genera
Human	cg04976151	16	57496328	0.388873	0.226667	0.264018	0.165215	9.7053e-05	9.7053e-05	0.00147874	0.00813648	0.00708149	0.011214	Differences in other genera
Human	cg16753122	16	57506917	0.500635	0.817395	0.820204	0.856214	9.7053e-05	9.7053e-05	0.00147874	0.505547	0.00164802	0.0317891	No differences in other genera
Human	cg08699646	16	58019359	0.1939	0.0572267	0.0445397	0.039413	9.7053e-05	9.7053e-05	0.00147874	0.409082	0.0487032	0.46516	No differences in other genera
Human	cg06070269	16	58752139	0.874985	0.247714	0.27033	0.396619	9.7053e-05	9.7053e-05	0.00147874	0.239308	0.000971305	0.011214	Differences in other genera
Human	cg02420395	16	66731465	0.630437	0.374272	0.226106	0.134012	9.7053e-05	9.7053e-05	0.00147874	0.00186201	0.000971305	0.011214	Differences in other genera
Human	cg06287405	16	67142945	0.865208	0.751421	0.75202	0.363083	9.7053e-05	9.7053e-05	0.00147874	0.319767	0.000971305	0.011214	Differences in other genera
Human	cg17105206	16	67211972	0.26733	0.473315	0.411609	0.466629	9.7053e-05	9.7053e-05	0.00147874	0.00186201	0.922439	0.0745039	No differences in other genera
Human	cg11238564	16	67218787	0.336461	0.172882	0.224277	0.197029	9.7053e-05	9.7053e-05	0.00147874	0.899544	0.922439	0.251403	No differences in other genera
Human	cg02046668	16	67258146	0.44018	0.372123	0.252907	0.310651	9.7053e-05	9.7053e-05	0.00147874	0.00186201	0.0205817	0.0491715	Differences in other genera
Human	cg18200326	16	67282115	0.202169	0.28044	0.361788	0.27723	9.7053e-05	9.7053e-05	0.00147874	0.00813648	0.756037	0.0317891	Differences in other genera
Human	cg08638180	16	67283238	0.530747	0.67403	0.613181	0.657398	9.7053e-05	9.7053e-05	0.00147874	0.143083	0.374014	0.148415	No differences in other genera
Human	cg08878263	16	67294899	0.674962	0.596205	0.538333	0.47176	9.7053e-05	9.7053e-05	0.00147874	0.0342823	0.000971305	0.148415	Differences in other genera
Human	cg08830672	16	67516286	0.572983	0.888187	0.95493	0.963315	9.7053e-05	9.7053e-05	0.00147874	0.00186201	0.000971305	0.148415	No differences in other genera
Human	cg07871059	16	67516493	0.162662	0.736132	0.820991	0.748532	9.7053e-05	9.7053e-05	0.00147874	0.0594357	0.756037	0.011214	No differences in other genera
Human	cg06285333	16	67516546	0.66758	0.841587	0.853551	0.860635	9.7053e-05	9.7053e-05	0.00147874	0.655901	0.120433	0.46516	No differences in other genera
Human	cg03615565	16	67572595	0.592931	0.750054	0.737698	0.729017	9.7053e-05	9.7053e-05	0.00147874	0.655901	0.146342	0.887642	No differences in other genera
Human	cg10017843	16	67693452	0.264619	0.101088	0.1428	0.105801	9.7053e-05	9.7053e-05	0.00147874	0.00186201	0.327968	0.011214	No differences in other genera
Human	cg08133816	16	67867224	0.189432	0.382662	0.341353	0.452152	9.7053e-05	9.7053e-05	0.00147874	0.239308	0.0487032	0.0186487	Differences in other genera
Human	cg03008741	16	69148573	0.826211	0.799864	0.654017	0.748186	0.001412	0.001412	0.00725565	0.172342	0.922439	0.105511	No differences in other genera
Human	cg27262054	16	73067525	0.693878	0.54292	0.36496	0.440088	9.7053e-05	9.7053e-05	0.00147874	0.00186201	0.000971305	0.148415	Differences in other genera
Human	cg02424365	16	73098356	0.310173	0.179639	0.184788	0.205477	9.7053e-05	9.7053e-05	0.00147874	0.940713	0.208066	0.46516	No differences in other genera
Human	cg01107240	16	74054182	0.733217	0.635554	0.634215	0.628169	0.000160441	0.000160441	0.0168542	0.554371	0.474683	0.963722	No differences in other genera
Human	cg06655190	16	75551627	0.537418	0.306465	0.269449	0.234544	9.7053e-05	9.7053e-05	0.00147874	0.554371	0.0371736	0.148415	No differences in other genera
Human	cg08043024	16	77224073	0.143125	0.224979	0.42427	0.755973	9.7053e-05	9.7053e-05	0.00147874	0.00186201	0.000971305	0.011214	Differences in other genera
Human	cg06110458	16	85256305	0.704771	0.481697	0.264984	0.475655	9.7053e-05	9.7053e-05	0.00147874	0.00813648	0.813217	0.011214	Differences in other genera
Human	cg05938409	16	85290060	0.806111	0.68486	0.652912	0.559927	9.7053e-05	9.7053e-05	0.00147874	0.940713	0.0045539	0.0186487	Differences in other genera
Human	cg05839818	16	85634031	0.726291	0.526785	0.580262	0.544025	9.7053e-05	9.7053e-05	0.00147874	0.75778	0.374014	0.388231	No differences in other genera
Human	cg04597312	16	85933163	0.719128	0.547346	0.613412	0.49976	9.7053e-05	9.7053e-05	0.00147874	0.362818	0.0978777	0.0491715	Differences in other genera
Human	cg09627567	16	86457327	0.283427	0.165077	0.173153	0.154404	9.7053e-05	9.7053e-05	0.00147874	0.0594357	0.813217	0.105511	No differences in other genera
Human	cg16430365	16	86598888	0.578004	0.443072	0.431392	0.394565	0.0221494	0.0221494	0.00147874	0.172342	0.0487032	0.46516	Differences in other genera
Human	cg16596957	16	87575150	0.609489	0.456638	0.493694	0.520248	9.7053e-05	9.7053e-05	0.00147874	0.118091	0.0045539	0.632799	Differences in other genera
Human	cg10033488	16	87638380	0.51463	0.404346	0.421465	0.231923	9.7053e-05	9.7053e-05	0.00147874	0.75778	0.000971305	0.011214	Differences in other genera
Human	cg04245248	16	87653438	0.498779	0.689514	0.795613	0.77342	9.7053e-05	9.7053e-05	0.00147874	0.00186201	0.000971305	0.549225	Differences in other genera
Human	cg04271322	16	87703448	0.641598	0.801614	0.73092	0.796376	9.7053e-05	9.7053e-05	0.00147874	0.00525185	0.175761	0.0317891	Differences in other genera
Human	cg02603868	16	87799809	0.125693	0.286449	0.287327	0.273506	9.7053e-05	9.7053e-05	0.00147874	0.899544	0.584026	0.549225	No differences in other genera
Human	cg04007271	16	88451576	0.81941	0.748037	0.749069	0.726625	9.7053e-05	9.7053e-05	0.00147874	0.980862	0.244636	0.314802	No differences in other genera
Human	cg08992761	16	88963198	0.782941	0.607012	0.62819	0.628465	9.7053e-05	9.7053e-05	0.00147874	0.807001	0.756037	1	No differences in other genera
Human	cg19648792	17	556535	0.596567	0.883027	0.900016	0.870414	9.7053e-05	9.7053e-05	0.00147874	0.0124204	0.528456	0.0317891	No differences in other genera
Human	cg20679082	17	1090548	0.23819	0.117292	0.114639	0.0681837	9.7053e-05	9.7053e-05	0.00147874	0.409082	0.000971305	0.0186487	No differences in other genera
Human	cg09594075	17	1358505	0.43613	0.270114	0.0981868	0.20352	9.7053e-05	9.7053e-05	0.00147874	0.00186201	0.00164802	0.011214	Differences in other genera
Human	cg04957132	17	1395371	0.203059	0.37598	0.273559	0.390851	0.000431096	0.000431096	0.00147874	0.75778	0.0788574	0.0491715	Differences in other genera
Human	cg22806229	17	1945954	0.261023	0.520298	0.3714	0.353287	9.7053e-05	9.7053e-05	0.0114213	0.00186201	0.000971305	0.549225	Differences in other genera
Human	cg10587449	17	2654874	0.769323	0.591841	0.495826	0.560044	9.7053e-05	9.7053e-05	0.00147874	0.0178213	0.327968	0.251403	Differences in other genera
Human	cg04104776	17	3439336	0.593014	0.361382	0.103318	0.476861	9.7053e-05	9.7053e-05	0.00147874	0.00186201	0.000971305	0.011214	Differences in other genera
Human	cg05790038	17	3461143	0.699606	0.576225	0.610669	0.47921	0.00197267	0.00197267	0.00147874	0.362818	0.0487032	0.0491715	Differences in other genera
Human	cg05772218	17	3658684	0.632873	0.919321	0.792346	0.76583	9.7053e-05	9.7053e-05	0.0248105	0.00186201	0.000971305	0.963722	Differences in other genera
Human	cg14522800	17	4648566	0.313135	0.0858251	0.138861	0.155304	9.7053e-05	9.7053e-05	0.00147874	0.00186201	0.00288088	0.887642	No differences in other genera
Human	cg11177833	17	4692377	0.447489	0.287559	0.33257	0.30247	9.7053e-05	9.7053e-05	0.00147874	0.0254188	0.0788574	0.632799	Differences in other genera
Human	cg27507261	17	5403053	0.841023	0.505336	0.573133	0.585789	9.7053e-05	9.7053e-05	0.00147874	0.605002	0.0487032	0.720569	No differences in other genera
Human	cg05043557	17	6460360	0.385395	0.216445	0.255005	0.198449	9.7053e-05	9.7053e-05	0.00147874	0.319767	0.284475	0.105511	No differences in other genera
Human	cg14723032	17	6460572	0.76705	0.678984	0.660458	0.603448	9.7053e-05	9.7053e-05	0.00147874	0.319767	0.00708149	0.19429	Differences in other genera
Human	cg12282267	17	7219261	0.633771	0.497818	0.516725	0.438822	9.7053e-05	9.7053e-05	0.00147874	0.854551	0.00164802	0.148415	No differences in other genera
Human	cg06462874	17	7342585	0.519802	0.281545	0.335263	0.197421	9.7053e-05	9.7053e-05	0.00147874	0.0124204	0.00708149	0.011214	Differences in other genera
Human	cg10001987	17	7381769	0.592285	0.71531	0.702354	0.684909	9.7053e-05	9.7053e-05	0.0248105	0.605002	0.120433	0.632799	No differences in other genera
Human	cg01166159	17	7822595	0.834705	0.726199	0.589469	0.662362	0.000160441	0.000160441	0.00147874	0.00186201	0.0487032	0.0491715	Differences in other genera
Human	cg13021301	17	7836533	0.295806	0.0843506	0.102512	0.0654914	9.7053e-05	9.7053e-05	0.00147874	0.0762131	0.000971305	0.011214	No differences in other genera
Human	cg18901140	17	8908225	0.551159	0.326688	0.380297	0.340214	9.7053e-05	9.7053e-05	0.00147874	0.0254188	0.0978777	0.388231	Differences in other genera
Human	cg16263848	17	9018806	0.542315	0.211229	0.348328	0.354885	9.7053e-05	9.7053e-05	0.00147874	0.00186201	0.000971305	0.963722	Differences in other genera
Human	cg10116893	17	9019124	0.381848	0.131665	0.117481	0.21882	9.7053e-05	9.7053e-05	0.0114213	0.45655	0.0149951	0.0317891	Differences in other genera
Human	cg04515268	17	12516748	0.764703	0.648828	0.610737	0.532598	9.7053e-05	9.7053e-05	0.00147874	0.899544	0.0045539	0.19429	No differences in other genera
Human	cg14330868	17	12631363	0.828826	0.674708	0.392197	0.540746	9.7053e-05	9.7053e-05	0.00147874	0.00186201	0.00164802	0.0186487	Differences in other genera
Human	cg19751754	17	15307261	0.639217	0.36865	0.323481	0.337227	9.7053e-05	9.7053e-05	0.00147874	0.0254188	0.0045539	0.549225	No differences in other genera
Human	cg22625220	17	16119441	0.210045	0.0890803	0.043655	0.052583	9.7053e-05	9.7053e-05	0.00147874	0.00186201	0.0371736	0.549225	No differences in other genera
Human	cg25492364	17	18266219	0.169576	0.33672	0.54066	0.556992	9.7053e-05	9.7053e-05	0.00147874	0.00186201	0.000971305	0.80511	Differences in other genera
Human	cg23348010	17	18908324	0.583319	0.294053	0.384557	0.35687	9.7053e-05	9.7053e-05	0.00147874	0.00525185	0.0788574	0.549225	Differences in other genera
Human	cg06582708	17	21029295	0.302458	0.143292	0.147513	0.105323	9.7053e-05	9.7053e-05	0.00147874	0.899544	0.000971305	0.011214	No differences in other genera
Human	cg23717752	17	21360435	0.217341	0.340838	0.473763	0.345085	9.7053e-05	9.7053e-05	0.00147874	0.00186201	0.374014	0.011214	Differences in other genera
Human	cg11792281	17	26443366	0.739354	0.42476	0.43033	0.458487	9.7053e-05	9.7053e-05	0.00147874	0.807001	0.423113	0.632799	No differences in other genera
Human	cg05451094	17	26557385	0.51435	0.834955	0.873426	0.863032	9.7053e-05	9.7053e-05	0.00147874	0.277552	0.756037	0.314802	No differences in other genera
Human	cg07509872	17	26574551	0.73261	0.598158	0.56208	0.468882	9.7053e-05	9.7053e-05	0.00147874	0.655901	0.0788574	0.0317891	Differences in other genera
Human	cg10494684	17	26645200	0.373731	0.192075	0.110062	0.0633099	9.7053e-05	9.7053e-05	0.00147874	0.172342	0.00164802	0.011214	No differences in other genera
Human	cg14854355	17	26708366	0.3967	0.188899	0.277781	0.195433	9.7053e-05	9.7053e-05	0.00147874	0.00525185	0.974998	0.105511	Differences in other genera
Human	cg17477442	17	27331600	0.503362	0.382475	0.330782	0.245144	9.7053e-05	9.7053e-05	0.00147874	0.707279	0.0205817	0.105511	Differences in other genera
Human	cg20340190	17	27950413	0.557226	0.451361	0.452126	0.218474	9.7053e-05	9.7053e-05	0.00147874	0.854551	0.000971305	0.011214	Differences in other genera
Human	cg26038589	17	28444874	0.636269	0.598717	0.547462	0.482144	0.000665661	0.000665661	0.00147874	0.980862	0.0788574	0.148415	No differences in other genera
Human	cg09760387	17	28705147	0.482885	0.269468	0.237083	0.271377	9.7053e-05	9.7053e-05	0.00147874	0.899544	0.208066	0.148415	No differences in other genera
Human	cg14960238	17	30438610	0.61152	0.779319	0.766848	0.829812	9.7053e-05	9.7053e-05	0.00147874	0.0458272	0.528456	0.011214	No differences in other genera
Human	cg03353971	17	31254616	0.51132	0.41371	0.411124	0.346581	9.7053e-05	9.7053e-05	0.00147874	0.940713	0.0978777	0.148415	No differences in other genera
Human	cg11649068	17	34136647	0.0374711	0.156849	0.187364	0.139346	9.7053e-05	9.7053e-05	0.00147874	0.0178213	0.922439	0.0186487	No differences in other genera
Human	cg08656816	17	34207454	0.608646	0.510655	0.370458	0.491297	9.7053e-05	9.7053e-05	0.00452701	0.00186201	0.813217	0.0317891	Differences in other genera
Human	cg06419964	17	34965294	0.704082	0.180834	0.0717392	0.156205	9.7053e-05	9.7053e-05	0.00147874	0.00525185	0.640865	0.0317891	No differences in other genera
Human	cg13095450	17	35423449	0.506421	0.765147	0.806298	0.755297	9.7053e-05	9.7053e-05	0.00147874	0.0762131	0.423113	0.46516	No differences in other genera
Human	cg22298548	17	35424933	0.502736	0.628085	0.663193	0.639392	9.7053e-05	9.7053e-05	0.00147874	0.362818	0.868537	0.720569	No differences in other genera
Human	cg00743717	17	36831977	0.308073	0.490902	0.414783	0.48971	0.000972069	0.000972069	0.0114213	0.0458272	1	0.19429	No differences in other genera
Human	cg00739155	17	36832423	0.762137	0.654343	0.64216	0.617395	0.000972069	0.000972069	0.00147874	0.409082	0.0103298	0.388231	No differences in other genera
Human	cg23290482	17	36997720	0.762084	0.897304	0.893232	0.903339	0.001412	0.001412	0.00255429	0.75778	0.120433	0.549225	No differences in other genera
Human	cg12552293	17	36997731	0.599743	0.791034	0.799296	0.845724	0.000160441	0.000160441	0.00147874	0.45655	0.000971305	0.0491715	No differences in other genera
Human	cg07381634	17	37753860	0.344919	0.242337	0.250478	0.257692	0.000160441	0.000160441	0.0114213	0.605002	0.423113	0.887642	No differences in other genera
Human	cg03386751	17	37843793	0.298572	0.172057	0.106426	0.182154	9.7053e-05	9.7053e-05	0.00147874	0.00186201	0.698178	0.0317891	No differences in other genera
Human	cg03671276	17	38183370	0.322004	0.200773	0.230684	0.223047	9.7053e-05	9.7053e-05	0.00147874	0.409082	0.474683	1	No differences in other genera
Human	cg27109912	17	38707719	0.838782	0.685161	0.691997	0.708627	9.7053e-05	9.7053e-05	0.00147874	0.204248	0.0621965	1	No differences in other genera
Human	cg25170019	17	38907448	0.75081	0.650311	0.625745	0.61597	9.7053e-05	9.7053e-05	0.00147874	0.239308	0.208066	0.632799	No differences in other genera
Human	cg24624629	17	39203621	0.564057	0.437435	0.212979	0.249654	9.7053e-05	9.7053e-05	0.00147874	0.0124204	0.0371736	0.314802	Differences in other genera
Human	cg03272310	17	39704454	0.622639	0.259035	0.274211	0.46433	9.7053e-05	9.7053e-05	0.00147874	0.75778	0.000971305	0.011214	Differences in other genera
Human	cg26583088	17	40322250	0.975351	0.843195	0.834333	0.865686	9.7053e-05	9.7053e-05	0.00147874	0.807001	0.00708149	0.251403	No differences in other genera
Human	cg15999590	17	40718810	0.677142	0.571089	0.453792	0.4146	9.7053e-05	9.7053e-05	0.00147874	0.00186201	0.000971305	0.549225	Differences in other genera
Human	cg19106478	17	40800053	0.384007	0.30085	0.276714	0.143473	0.000275857	0.000275857	0.00147874	0.605002	0.000971305	0.011214	Differences in other genera
Human	cg02685286	17	40972475	0.774558	0.711	0.625923	0.676184	9.7053e-05	9.7053e-05	0.00452701	0.00186201	0.244636	0.388231	No differences in other genera
Human	cg02452732	17	41158611	0.521125	0.15647	0.158854	0.119904	9.7053e-05	9.7053e-05	0.00147874	0.409082	0.000971305	0.011214	No differences in other genera
Human	cg04284535	17	41624145	0.302005	0.171539	0.163767	0.155328	0.000160441	0.000160441	0.00147874	0.118091	0.0103298	0.19429	No differences in other genera
Human	cg18705846	17	42004516	0.268637	0.544305	0.794181	0.461666	9.7053e-05	9.7053e-05	0.00147874	0.00186201	0.0487032	0.011214	Differences in other genera
Human	cg03580247	17	42345488	0.775955	0.764391	0.702937	0.641041	0.00656024	0.00656024	0.00147874	0.980862	0.175761	0.251403	No differences in other genera
Human	cg14686645	17	42452426	0.508672	0.886555	0.889488	0.843408	9.7053e-05	9.7053e-05	0.00147874	0.319767	0.146342	0.148415	No differences in other genera
Human	cg02407342	17	42988784	0.0520927	0.252124	0.256871	0.249858	9.7053e-05	9.7053e-05	0.00147874	0.940713	0.640865	0.80511	No differences in other genera
Human	cg13105945	17	43037706	0.520274	0.434334	0.400474	0.357337	0.000431096	0.000431096	0.00147874	0.143083	0.00708149	0.148415	Differences in other genera
Human	cg00625783	17	43222106	0.303887	0.104844	0.140955	0.121776	9.7053e-05	9.7053e-05	0.00147874	0.00186201	0.175761	0.314802	No differences in other genera
Human	cg17372941	17	43222115	0.268611	0.121075	0.141303	0.125769	9.7053e-05	9.7053e-05	0.00147874	0.0762131	0.640865	0.720569	No differences in other genera
Human	cg00348467	17	43222121	0.40382	0.0752852	0.178248	0.0780356	9.7053e-05	9.7053e-05	0.00147874	0.00186201	0.474683	0.011214	Differences in other genera
Human	cg12856708	17	43442340	0.703308	0.654749	0.567475	0.594599	9.7053e-05	9.7053e-05	0.00147874	0.75778	0.974998	0.632799	No differences in other genera
Human	cg10955972	17	43976002	0.683788	0.790577	0.798861	0.789183	9.7053e-05	9.7053e-05	0.00147874	1	0.640865	0.80511	No differences in other genera
Human	cg09320190	17	44847220	0.246217	0.101299	0.102074	0.0906431	0.000275857	0.000275857	0.00147874	0.940713	0.974998	1	No differences in other genera
Human	cg16677019	17	44847268	0.365981	0.178296	0.213991	0.213625	0.000665661	0.000665661	0.0114213	0.409082	0.244636	0.80511	No differences in other genera
Human	cg24803719	17	45855879	0.270668	0.179718	0.100987	0.0803096	0.00498087	0.00498087	0.00452701	0.118091	0.0621965	0.148415	No differences in other genera
Human	cg10531725	17	45924888	0.369612	0.219124	0.117236	0.0779343	0.000431096	0.000431096	0.00147874	0.00307653	0.000971305	0.011214	Differences in other genera
Human	cg15951870	17	45925060	0.413222	0.254873	0.166036	0.117276	9.7053e-05	9.7053e-05	0.00147874	0.0254188	0.000971305	0.011214	Differences in other genera
Human	cg17842670	17	45925478	0.336966	0.251457	0.213995	0.173456	9.7053e-05	9.7053e-05	0.00147874	0.362818	0.00288088	0.19429	No differences in other genera
[truncated: 8,406 more rows]
