# Supplementary material for: Dynamics of DNA Methylation in Recent Human and Great Ape Evolution
Source: PLoS Genet. 2013 Sep 5;9(9):e1003763. doi: 10.1371/journal.pgen.1003763 (PMC3764194; doi:10.1371/journal.pgen.1003763)
Supplement: Table S3 — 815 genes associated with species-specific methylation changes. (XLS) [file pgen.1003763.s009.xls]

## Sheet: Sheet1
Table S3. 815 genes associated with species-specific methylation changes.
Genus showing significant difference	UCSC_RefGene_Name	UCSC_RefGene_Accession	Chromosome, hg19	Region start, hg19	Region end, hg19	# of significant overlapping probes	Differentially methylated probes
Human	PLEKHN1;PLEKHN1	NM_032129;NM_001160184	1	906363	906493	2	cg22381068;cg22481263
Human	TP73;TP73;TP73;TP73	NM_001126240;NM_001126242;NM_005427;NM_001126241	1	3606042	3606082	2	cg23052055;cg00589002
Human	TP73;TP73;TP73;TP73	NM_001126240;NM_005427;NM_001126242;NM_001126241	1	3649344	3649574	2	cg02924487;cg07178825
Human	PER3	NM_016831	1	7887271	7887560	2	cg04725166;cg09168692
Human	FUCA1	NM_000147	1	24195143	24195659	2	cg24792360;cg04160030
Human	STMN1;STMN1;STMN1;STMN1	NM_005563;NM_203401;NM_001145454;NM_203399	1	26233404	26233709	2	cg11709544;cg08134856
Human	HEYL	NM_014571	1	40105667	40105706	2	cg17449954;cg12160637
Human	ARTN;ARTN;ARTN;ARTN	NM_057090;NM_001136215;NM_057091;NM_003976	1	44399776	44399894	3	cg13246856;cg15962314;cg12599982
Human	MAGOH	NM_002370	1	53704558	53704978	3	cg26112661;cg18153869;cg13094926
Human	DNAJC6	NM_014787	1	65730384	65730494	4	cg26304237;cg04567445;cg09235539;cg09082287
Human	DIRAS3	NM_004675	1	68512539	68512971	2	cg03641225;cg09118625
Human	LHX8	NM_001001933	1	75592950	75593018	2	cg01005080;cg09766820
Human	EVI5	NM_005665	1	93251203	93251218	2	cg17140307;cg11226183
Human	ADAM30	NM_021794	1	120438925	120439014	2	cg23131777;cg22774211
Human	HIST2H2BF	NM_001024599	1	149399454	149399911	2	cg14497172;cg16519842
Human	PMF1;SLC25A44	NM_007221;NM_014655	1	156182236	156182246	2	cg11075509;cg24008892
Human	KCNJ9	NM_004983	1	160054219	160054321	3	cg08187246;cg16879052;cg07187808
Human	ATP1A2;ATP1A2	NM_000702;NM_000702	1	160085568	160085581	2	cg24437523;cg20632887
Human	NPHS2	NM_014625	1	179544584	179545155	2	cg24483554;cg10711209
Human	FAM163A	NM_173509	1	179713788	179713950	3	cg14748380;cg24460126;cg21363811
Human	LHX9;LHX9	NM_020204;NM_001014434	1	197890608	197890812	2	cg22443762;cg26816907
Human	SRP9;SRP9	NM_001130440;NM_003133	1	225965676	225965678	2	cg00777895;cg15064019
Human	KIF26B	NM_018012	1	245851226	245851610	2	cg10776230;cg15561613
Human	FAM150B	NM_001002919	2	286830	287354	2	cg25710298;cg05738152
Human	UCN	NM_003353	2	27530455	27531360	7	cg19535672;cg07537370;cg05231308;cg04527918;cg13833437;cg05113927;cg20442078
Human	FBXO41	NM_001080410	2	73495839	73496203	2	cg01383287;cg21918313
Human	C2orf3	NM_003203	2	75938289	75938360	2	cg23051299;cg01044662
Human	HS6ST1	NM_004807	2	129076914	129077232	2	cg05620288;cg03222009
Human	NHEJ1	NM_024782	2	220024606	220024730	2	cg08530484;cg11765003
Human	IQSEC1	NM_001134382	3	13113959	13114681	3	cg01368900;cg21924571;cg03926815
Human	MOBP;MOBP	NM_182935;NR_003090	3	39543967	39544326	2	cg02750792;cg24050474
Human	SEMA3B;SEMA3B	NM_001005914;NM_004636	3	50313996	50314291	2	cg08097657;cg24019851
Human	PSMD6	NM_014814	3	64008161	64008330	2	cg27418402;cg15316508
Human	SGEF	NM_015595	3	153840654	153840718	2	cg06573459;cg02582963
Human	PF4	NM_002619	4	74847646	74848016	2	cg15158783;cg13126871
Human	EIF4E;EIF4E;EIF4E;EIF4E;EIF4E	NM_001130679;NM_001968;NM_001968;NM_001130678;NM_001130679	4	99851060	99851115	2	cg21554861;cg18160135
Human	ZFP42	NM_174900	4	188916724	188916875	4	cg14817655;cg18034737;cg06274159;cg10242602
Human	LRRC14B	NM_001080478	5	191296	191806	4	cg03553576;cg12711961;cg13787932;cg19858576
Human	SLC9A3	NM_004174	5	502074	502571	2	cg19301897;cg13013644
Human	RAB3C	NM_138453	5	58082727	58082800	2	cg16987982;cg07593523
Human	MARVELD2;MARVELD2	NM_001038603;NM_144724	5	68711277	68711640	2	cg02505827;cg04091702
Human	MCC	NM_001085377	5	112824700	112824765	2	cg12855547;cg25956344
Human	GRAMD3;GRAMD3;GRAMD3;GRAMD3	NM_001146321;NM_023927;NM_001146320;NM_001146319	5	125758447	125758506	2	cg06609646;cg08569425
Human	FLJ44606;FLJ44606	NM_001164478;NM_001164479	5	126408756	126409153	3	cg14340928;cg17848407;cg27097438
Human	VTRNA1-2	NR_026704	5	140098250	140098496	3	cg00500100;cg25984996;cg11807153
Human	PCDHGA4;PCDHGA6;PCDHGA1;PCDHGA5;PCDHGB1;PCDHGB4;PCDHGA3;PCDHGA8;PCDHGA2;PCDHGA8;PCDHGA7;PCDHGB2;PCDHGA8;PCDHGA8;PCDHGB3	NM_018917;NM_018919;NM_018912;NM_018918;NM_018922;NM_003736;NM_018916;NM_014004;NM_018915;NM_014004;NM_018920;NM_018923;NM_032088;NM_032088;NM_018924	5	140772286	140773059	4	cg21117330;cg07628577;cg14566959;cg18926108
Human	PCDHGA4;PCDHGA11;PCDHGA11;PCDHGA9;PCDHGA1;PCDHGB1;PCDHGB6;PCDHGA12;PCDHGB3;PCDHGB7;PCDHGA6;PCDHGA8;PCDHGA10;PCDHGA5;PCDHGB4;PCDHGA3;PCDHGA2;PCDHGA12;PCDHGB2;PCDHGA7;PCDHGB5	NM_018917;NM_032092;NM_018914;NM_018921;NM_018912;NM_018922;NM_018926;NM_003735;NM_018924;NM_018927;NM_018919;NM_032088;NM_018913;NM_018918;NM_003736;NM_018916;NM_018915;NM_032094;NM_018923;NM_018920;NM_018925	5	140810137	140810161	2	cg07730329;cg11647681
Human	PCDHGA4;PCDHGC3;PCDHGA12;PCDHGA11;PCDHGA11;PCDHGA9;PCDHGA1;PCDHGB1;PCDHGC5;PCDHGB6;PCDHGB3;PCDHGB7;PCDHGA6;PCDHGA8;PCDHGA10;PCDHGA5;PCDHGB4;PCDHGC4;PCDHGA3;PCDHGA2;PCDHGA7;PCDHGB2;PCDHGC5;PCDHGB5;PCDHGC3	NM_018917;NM_002588;NM_003735;NM_032092;NM_018914;NM_018921;NM_018912;NM_018922;NM_032407;NM_018926;NM_018924;NM_018927;NM_018919;NM_032088;NM_018913;NM_018918;NM_003736;NM_018928;NM_018916;NM_018915;NM_018920;NM_018923;NM_018929;NM_018925;NM_032403	5	140871385	140872334	2	cg24619378;cg12487901
Human	COL23A1	NM_173465	5	178016195	178016595	2	cg07763376;cg23285825
Human	RUFY1;RUFY1;RUFY1	NM_001040452;NM_025158;NM_001040451	5	178986131	178986906	8	cg19626725;cg00080972;cg21226059;cg14820908;cg02136620;cg09060608;cg05457628;cg26516362
Human	DUSP22	NM_020185	6	291882	291909	3	cg21548813;cg03395511;cg15383120
Human	FAM50B	NM_012135	6	3850732	3850738	2	cg08550317;cg14275511
Human	EEF1E1;EEF1E1	NM_004280;NM_001135650	6	8103084	8103092	2	cg20780880;cg21717369
Human	SCAND3	NM_052923	6	28554262	28554680	3	cg04664126;cg10875257;cg14527344
Human	GABBR1;GABBR1;GABBR1	NM_021904;NM_021903;NM_001470	6	29595299	29595335	3	cg08093277;cg08862148;cg02014853
Human	MRPS18B;PPP1R10	NM_014046;NM_002714	6	30586360	30586468	2	cg15735240;cg04176995
Human	TUBB	NM_178014	6	30691505	30691984	2	cg07622533;cg07296268
Human	VARS2;VARS2;VARS2;GTF2H4	NM_001167734;NM_020442;NM_001167733;NM_001517	6	30881316	30881579	3	cg02306936;cg18261909;cg27650171
Human	BAT3;BAT3;BAT3;BAT3	NM_004639;NM_080702;NM_080703;NM_001098534	6	31619513	31619544	2	cg07467062;cg03689048
Human	BAT4	NM_033177	6	31631762	31631797	2	cg16220567;cg06473363
Human	BAT5	NM_021160	6	31657467	31657548	2	cg14428706;cg13961400
Human	NEU1	NM_000434	6	31829888	31829926	3	cg02776448;cg13716619;cg13195955
Human	EHMT2;EHMT2	NM_006709;NM_025256	6	31856706	31856749	2	cg12394289;cg08594281
Human	TNXB;TNXB	NM_019105;NM_032470	6	32014893	32015083	2	cg07441854;cg04841389
Human	TNXB	NM_019105	6	32063553	32064148	2	cg18460422;cg01569346
Human	ATF6B;ATF6B	NM_004381;NM_001136153	6	32086893	32086928	2	cg19004565;cg06976485
Human	ATF6B;ATF6B	NM_004381;NM_001136153	6	32094915	32095276	2	cg04628692;cg22986222
Human	HLA-DQB2	NR_003937	6	32729647	32729707	2	cg18609891;cg21989307
Human	MDGA1	NM_153487	6	37617864	37618123	3	cg20053110;cg26720545;cg04466022
Human	CUL7;CUL7;MRPL2	NM_001168370;NM_014780;NM_015950	6	43022109	43022213	3	cg08834050;cg16705185;cg18159180
Human	DCBLD1	NM_173674	6	117802401	117802725	2	cg01883195;cg11412288
Human	C7orf20	NM_015949	7	917662	917719	2	cg15782153;cg00475322
Human	HOXA1;HOXA1	NM_153620;NM_005522	7	27134109	27134259	2	cg23865240;cg18805066
Human	HOXA6	NM_024014	7	27188364	27188465	2	cg19816811;cg16880946
Human	PGAM2	NM_000290	7	44104584	44105338	5	cg21448875;cg07075347;cg26057752;cg16627090;cg12631925
Human	SLC25A40	NM_018843	7	87503866	87504597	2	cg26365742;cg04330806
Human	SGCE;PEG10;SGCE;PEG10;SGCE	NM_001099401;NM_015068;NM_001099400;NM_001040152;NM_003919	7	94286351	94286420	2	cg11985632;cg11175683
Human	RBM33	NM_053043	7	155556590	155556652	2	cg13639901;cg14430943
Human	NPM2;NPM2	NM_182795;NM_182795	8	21882439	21882587	2	cg26401870;cg08781728
Human	ADAM2	NM_001464	8	39695907	39696062	3	cg15352186;cg20335590;cg17311802
Human	FAM83A;FAM83A	NM_032899;NM_207006	8	124219425	124219575	2	cg23467079;cg26140120
Human	PTP4A3;PTP4A3;PTP4A3;PTP4A3	NM_032611;NM_032611;NM_007079;NM_007079	8	142432241	142432283	2	cg18675600;cg11132469
Human	LOC100130274	NM_001162914	8	144790187	144790656	3	cg21206652;cg24063962;cg09754549
Human	ZNF251	NM_138367	8	145955671	145956024	2	cg25334393;cg21918548
Human	ZNF34	NM_030580	8	146013229	146013728	2	cg05483406;cg08985669
Human	DPM2;DPM2	NM_003863;NM_003863	9	130700442	130700866	2	cg14132536;cg23006204
Human	CACNB2;CACNB2;CACNB2;CACNB2;CACNB2;CACNB2;CACNB2;CACNB2	NM_000724;NM_201593;NM_201572;NM_000724;NM_201571;NM_201597;NM_201596;NM_001167945	10	18550033	18550135	2	cg14357089;cg26576398
Human	C10orf140	NM_207371	10	21803830	21804624	2	cg26867545;cg20125920
Human	GPRIN2	NM_014696	10	46993515	46993542	2	cg25995980;cg12573115
Human	SLC16A12	NM_213606	10	91294839	91295159	2	cg00708678;cg04349243
Human	CRTAC1	NM_018058	10	99734513	99734662	2	cg19421526;cg03379552
Human	SEC31B	NM_015490	10	102279330	102279455	2	cg01072942;cg26381313
Human	DUSP5	NM_004419	10	112256640	112256825	2	cg20925954;cg06110816
Human	FGFR2;FGFR2;FGFR2;FGFR2;FGFR2;FGFR2	NM_000141;NM_001144917;NM_022970;NM_001144918;NM_001144919;NM_001144915	10	123355454	123355576	2	cg25052156;cg22633036
Human	FANK1	NM_145235	10	127584316	127584375	2	cg00770134;cg16889427
Human	EBF3	NM_001005463	10	131682251	131682269	2	cg02584267;cg00459904
Human	BNIP3	NM_004052	10	133796348	133796476	2	cg02388416;cg21762589
Human	CEND1	NM_016564	11	789928	789930	2	cg08747591;cg17739936
Human	ASCL2	NM_005170	11	2292787	2293201	3	cg21063716;cg05068202;cg06623151
Human	PDE3B;PSMA1	NM_000922;NM_148976	11	14664793	14665019	3	cg27443779;cg03439703;cg21901307
Human	CALCA;CALCA;CALCA	NM_001033953;NM_001033952;NM_001741	11	14993378	14994179	9	cg09188980;cg25783352;cg27413462;cg17072805;cg25943588;cg01971122;cg02077276;cg01995938;cg14106660
Human	LDHC;LDHC	NM_017448;NM_002301	11	18433500	18434354	2	cg07093428;cg07415359
Human	MPPED2	NM_001145399	11	30605581	30605704	2	cg16820616;cg11972677
Human	CHST1	NM_003654	11	45671369	45672100	2	cg01425746;cg09039751
Human	TMEM216	NM_016499	11	61159602	61159687	3	cg17379860;cg16316624;cg20208600
Human	EML3;MTA2	NM_153265;NM_004739	11	62369728	62370246	2	cg22862634;cg02958126
Human	DLG2;DLG2	NM_001364;NM_001142699	11	84634126	84634188	2	cg00846036;cg07520269
Human	TAGLN;TAGLN	NM_003186;NM_001001522	11	117069859	117069966	3	cg15534755;cg03276022;cg22692511
Human	UBE4A	NM_004788	11	118230048	118230053	2	cg24994249;cg20492912
Human	ASAM	NM_024769	11	123008408	123008499	2	cg12995113;cg13153466
Human	PLEKHG6;PLEKHG6	NM_001144856;NM_018173	12	6419509	6419570	2	cg14749417;cg27271937
Human	CNTN1;CNTN1	NM_175038;NM_001843	12	41221639	41221689	2	cg01443755;cg04776357
Human	COL2A1;COL2A1	NM_001844;NM_033150	12	48399140	48399493	4	cg19601035;cg18990042;cg08886711;cg01906695
Human	HOXC9;HOXC9	NM_006897;NM_006897	12	54393966	54393971	2	cg05069426;cg12071536
Human	HOXC4;HOXC5;HOXC5	NM_014620;NM_018953;NR_003084	12	54426725	54426903	2	cg22358580;cg03668274
Human	GLIPR1L2	NM_152436	12	75784862	75784864	2	cg23588049;cg12351126
Human	ACTR6	NM_022496	12	100594386	100594395	2	cg16785387;cg08946801
Human	TRPV4;TRPV4	NM_147204;NM_021625	12	110270636	110271441	3	cg05587419;cg13628514;cg08114617
Human	KDM2B;KDM2B	NM_032590;NM_001005366	12	122019006	122019080	2	cg07793808;cg17452615
Human	C13orf33	NM_032849	13	31479935	31480003	2	cg10763483;cg01815128
Human	B3GALTL	NM_194318	13	31773806	31773808	2	cg21418052;cg09788008
Human	CLYBL	NM_206808	13	100547192	100547292	2	cg20129210;cg21781979
Human	MYH6;MIR208A	NM_002471;NR_029595	14	23857834	23857953	2	cg04573702;cg21828716
Human	LTB4R2;LTB4R2;LTB4R2;LTB4R;CIDEB;CIDEB	NM_001164693;NM_019839;NM_001164692;NM_001143919;NM_014430;NM_014430	14	24779959	24780926	4	cg07760773;cg06823034;cg12853742;cg13840968
Human	SNORD115-15;SNORD115-21;PAR4;SNORD115-23	NR_003307;NR_003313;NR_022010;NR_003315	15	25456641	25456904	2	cg21134301;cg04278444
Human	LOC390595	NM_001163692	15	65394063	65394414	2	cg24778896;cg13985132
Human	DNAJA4;DNAJA4;DNAJA4	NM_018602;NM_018602;NM_001130182	15	78556512	78556534	2	cg08594606;cg09214398
Human	SEMA4B	NM_020210	15	90727995	90728027	3	cg18569141;cg16439823;cg19331221
Human	SELS;SELS	NM_203472;NM_018445	15	101818008	101818260	2	cg11162637;cg04972384
Human	MLST8	NM_022372	16	2256121	2256512	2	cg04079779;cg09616053
Human	CD19	NM_001770	16	28948179	28948266	2	cg07322144;cg24900963
Human	POLR2C	NM_032940	16	57496324	57496328	2	cg08578520;cg04976151
Human	GOT2	NM_002080	16	58752139	58752165	2	cg06070269;cg04471375
Human	ATP6V0D1	NM_004691	16	67515916	67516546	4	cg27150460;cg08830672;cg07871059;cg06285333
Human	ZMYND15;ZMYND15	NM_001136046;NM_032265	17	4648566	4649333	2	cg14522800;cg11237406
Human	PITPNM3;PITPNM3	NM_031220;NM_001165966	17	6460360	6460572	2	cg05043557;cg14723032
Human	NTN1	NM_004822	17	9018806	9019124	2	cg16263848;cg10116893
Human	C17orf98	NM_001080465	17	36997720	36997731	2	cg23290482;cg12552293
Human	ERBB2;PGAP3	NM_001005862;NM_033419	17	37843793	37843818	2	cg03386751;cg14187895
Human	WNT3	NM_030753	17	44847220	44847268	2	cg09320190;cg16677019
Human	SP6	NM_199262	17	45924888	45925604	4	cg10531725;cg15951870;cg17842670;cg03029292
Human	TEX2	NM_018469	17	62341026	62341028	2	cg10166044;cg18312782
Human	USH1G	NM_173477	17	72915897	72916000	2	cg06697425;cg22674497
Human	TNRC6C;TNRC6C	NM_018996;NM_001142640	17	76037075	76037250	3	cg00423030;cg04268643;cg04498014
Human	TBC1D16	NM_019020	17	77924665	77924733	2	cg17295878;cg23651872
Human	TBC1D16	NM_019020	17	77952247	77952453	2	cg06856735;cg18658151
Human	BAIAP2;BAIAP2;BAIAP2;BAIAP2	NM_017450;NM_006340;NM_001144888;NM_017451	17	79071361	79071378	2	cg03076037;cg27022584
Human	TNFRSF11A	NM_003839	18	59992157	59992252	2	cg11966450;cg07888234
Human	TNFRSF11A	NM_003839	18	60052048	60052386	2	cg19524723;cg17804850
Human	PALM;PALM	NM_002579;NM_001040134	19	710906	711001	2	cg05913684;cg20631351
Human	STXBP2;STXBP2	NM_001127396;NM_006949	19	7701662	7701753	2	cg04770751;cg27546241
Human	MYO1F	NM_012335	19	8591721	8591776	2	cg05905531;cg08283130
Human	MAST1	NM_014975	19	12958338	12958340	2	cg16963426;cg00706441
Human	GDF15;GDF15	NM_004864;NM_004864	19	18496984	18497143	2	cg21211585;cg12008047
Human	YJEFN3	NM_198537	19	19643011	19643534	2	cg08623644;cg09935271
Human	GGN	NM_152657	19	38876762	38877220	2	cg17068631;cg25820703
Human	RYR1;RYR1	NM_000540;NM_001042723	19	38976392	38976794	2	cg24396973;cg05640294
Human	FBXO17	NM_024907	19	39465821	39466757	2	cg08820801;cg14206172
Human	GRIK5	NM_002088	19	42502731	42503412	3	cg09864457;cg26746936;cg08955995
Human	SPIB	NM_003121	19	50931343	50931616	2	cg13403724;cg22745102
Human	ZNF577;ZNF577;ZNF577	NR_024181;NM_001135590;NM_032679	19	52390810	52391789	7	cg06878361;cg16731240;cg23010048;cg11269599;cg22331349;cg13393830;cg25361850
Human	CACNG7	NM_031896	19	54415986	54416068	2	cg00820995;cg08359013
Human	TMC4;TMC4	NM_144686;NM_001145303	19	54668230	54668256	2	cg12559208;cg22710065
Human	ZNF544	NM_014480	19	58739734	58739805	2	cg26263766;cg11279918
Human	CSNK2A1;CSNK2A1;CSNK2A1	NM_177560;NM_177559;NM_001895	20	524243	524640	2	cg03674076;cg19118289
Human	FOXA2	NM_153675	20	22566877	22567037	2	cg09861917;cg12356107
Human	GNAS;GNAS;GNAS;GNAS	NM_001077490;NM_016592;NR_003259;NM_080425	20	57463357	57463527	2	cg04019914;cg10011623
Human	MYT1;MYT1	NM_004535;NM_004535	20	62795846	62796136	2	cg02866152;cg25457884
Human	GAB4	NM_001037814	22	17488275	17488875	2	cg03308092;cg20353484
Human	C22orf27	NR_026920	22	31318103	31318181	4	cg05450667;cg17468100;cg08837037;cg15425811
Human	PARVG;PARVG;PARVG;PARVG;PARVG;PARVG	NM_022141;NM_001137605;NR_024427;NM_001137606;NR_024428;NR_024426	22	44576381	44577063	2	cg07968613;cg21538216
Pan sp.	TINAGL1	NM_022164	1	32052538	32052651	2	cg12206571;cg17945560
Pan sp.	C1orf94;C1orf94	NM_032884;NM_001134734	1	34642305	34642345	2	cg26226879;cg27557134
Pan sp.	FOXD2;FOXD2	NM_004474;NM_004474	1	47905438	47905517	2	cg15691862;cg14513071
Pan sp.	PAQR6;PAQR6;PAQR6	NM_024897;NM_198406;NM_024897	1	156217801	156217942	2	cg06882877;cg10046892
Pan sp.	RHBG;RHBG	NM_020407;NR_026549	1	156339198	156339286	2	cg15120454;cg17820306
Pan sp.	WNT3A	NM_033131	1	228246632	228247135	2	cg12359809;cg23663760
Pan sp.	C1orf198;C1orf198	NM_001136494;NM_032800	1	231005387	231005552	2	cg02943290;cg17282145
Pan sp.	SH3YL1;SH3YL1	NM_001159597;NM_015677	2	262754	263559	2	cg12147994;cg26398848
Pan sp.	NRXN1;NRXN1;NRXN1	NM_004801;NM_001135659;NM_138735	2	50201479	50201511	2	cg20062057;cg22322562
Pan sp.	CCDC85A	NM_001080433	2	56410071	56410087	2	cg06241374;cg03028337
Pan sp.	KIF5C	NM_004522	2	149645372	149645394	2	cg01391084;cg19053239
Pan sp.	ACVR1C;ACVR1C;ACVR1C;ACVR1C	NM_001111032;NM_145259;NM_001111031;NM_001111033	2	158453759	158453812	2	cg24893551;cg19978550
Pan sp.	PRKRA;PRKRA;PRKRA;MIR548N;DFNB59;DFNB59	NM_001139518;NM_003690;NM_001139517;NR_031666;NM_001042702;NM_001042702	2	179316481	179316491	2	cg21446511;cg25074023
Pan sp.	ASB1	NM_001040445	2	239344617	239344738	2	cg13414444;cg04337651
Pan sp.	KIF9;KIF9;KLHL18;KIF9	NM_001134878;NM_022342;NM_025010;NM_182902	3	47323555	47323578	2	cg08453688;cg26467774
Pan sp.	SEMA5B	NM_001031702	3	122640778	122641248	4	cg19389001;cg24925929;cg10783060;cg25439655
Pan sp.	CEP70	NM_024491	3	138311416	138311508	2	cg24334259;cg15095727
Pan sp.	SCHIP1	NM_014575	3	159557779	159558031	2	cg00188627;cg23553912
Pan sp.	ABCF3	NM_018358	3	183903302	183903315	2	cg13491563;cg09866366
Pan sp.	SLC26A1	NM_134425	4	979183	979307	2	cg09359391;cg09153458
Pan sp.	JAKMIP1;JAKMIP1	NM_144720;NM_001099433	4	6107320	6107649	3	cg06231140;cg21003654;cg01929855
Pan sp.	FAM184B	NM_015688	4	17711022	17711202	2	cg17997207;cg08644678
Pan sp.	GABRG1;GABRG1	NM_173536;NM_173536	4	46126066	46126373	4	cg04048634;cg16332065;cg14476700;cg23691961
Pan sp.	ARHGAP24	NM_001025616	4	86395991	86396096	2	cg23707400;cg01418124
Pan sp.	SEMA5A	NM_003966	5	9066625	9066665	3	cg12503735;cg09441579;cg15130855
Pan sp.	PHAX	NM_032177	5	125936116	125936419	2	cg00084643;cg22866825
Pan sp.	PCDHB3	NM_018937	5	140480507	140480770	2	cg07859640;cg01925738
Pan sp.	PCDHGA4;PCDHGA12;PCDHGA11;PCDHGA11;PCDHGA9;PCDHGA1;PCDHGB1;PCDHGB6;PCDHGC3;PCDHGB3;PCDHGB7;PCDHGA6;PCDHGA8;PCDHGA10;PCDHGA5;PCDHGB4;PCDHGA3;PCDHGA2;PCDHGA7;PCDHGB2;PCDHGB5;PCDHGC3;PCDHGC3	NM_018917;NM_003735;NM_032092;NM_018914;NM_018921;NM_018912;NM_018922;NM_018926;NM_032402;NM_018924;NM_018927;NM_018919;NM_032088;NM_018913;NM_018918;NM_003736;NM_018916;NM_018915;NM_018920;NM_018923;NM_018925;NM_002588;NM_032403	5	140856971	140857941	2	cg24942747;cg14672084
Pan sp.	RNF182;RNF182;RNF182;RNF182;RNF182	NM_001165034;NM_001165033;NM_001165034;NM_152737;NM_001165032	6	13924708	13924934	2	cg10143060;cg02761568
Pan sp.	GABBR1;GABBR1	NM_021904;NM_001470	6	29599160	29599331	5	cg01765653;cg20139800;cg06519422;cg03127104;cg22679406
Pan sp.	HLA-E	NM_005516	6	30458161	30458237	2	cg09326440;cg12700271
Pan sp.	C6orf27	NM_025258	6	31734232	31734458	3	cg25264948;cg23287992;cg23526676
Pan sp.	C6orf27	NM_025258	6	31743769	31743961	3	cg10923018;cg15318662;cg00273863
Pan sp.	STK19;STK19;DOM3Z;STK19	NM_032454;NM_004197;NM_005510;NR_026717	6	31939106	31939280	5	cg16190718;cg23906067;cg04142955;cg10914467;cg20194050
Pan sp.	TNXB	NM_019105	6	32064578	32064582	2	cg13400512;cg12694372
Pan sp.	MCHR2;MCHR2	NM_001040179;NM_032503	6	100442489	100442553	2	cg08430325;cg03809898
Pan sp.	HOXA5	NM_019102	7	27183794	27185282	14	cg02646423;cg23204968;cg05835726;cg14058329;cg13512268;cg23454797;cg12015737;cg08070327;cg25506432;cg26023912;cg00969405;cg07049592;cg21641458;cg09343092
Pan sp.	CACNA2D1	NM_000722	7	82073751	82073810	2	cg14778169;cg14762670
Pan sp.	ST7;ST7	NM_018412;NM_021908	7	116660172	116660240	2	cg24895142;cg00764217
Pan sp.	GCC1	NM_024523	7	127225937	127225949	2	cg23081781;cg08586737
Pan sp.	FGF20	NM_019851	8	16859754	16860121	4	cg14605021;cg17808882;cg04451175;cg27110277
Pan sp.	FAM83A;FAM83A	NM_032899;NM_207006	8	124217698	124217896	3	cg27053337;cg21215576;cg26820168
Pan sp.	C9orf68;PPAPDC2	NM_001039395;NM_203453	9	4662937	4663107	2	cg27204993;cg13763482
Pan sp.	TRPM3;TRPM3	NM_001007471;NM_001007471	9	73736452	73737300	3	cg20555507;cg16832407;cg21249093
Pan sp.	MAP3K8	NM_005204	10	30722105	30722225	2	cg02070205;cg13289132
Pan sp.	DKK1	NM_012242	10	54074788	54074967	2	cg08812555;cg25751172
Pan sp.	CYP26C1	NM_183374	10	94820376	94821085	3	cg07225966;cg25083618;cg20322977
Pan sp.	CYP26C1	NM_183374	10	94823251	94823302	2	cg07606384;cg17181022
Pan sp.	PLCE1;PLCE1	NM_001165979;NM_016341	10	95848734	95848791	2	cg05098432;cg02649547
Pan sp.	ZNF518A	NM_014803	10	97889379	97889448	2	cg12632264;cg17303833
Pan sp.	RRP12;RRP12	NM_001145114;NM_015179	10	99160096	99160200	3	cg06359132;cg20016023;cg08345082
Pan sp.	C10orf95	NM_024886	10	104211424	104211488	2	cg04703950;cg19694241
Pan sp.	LOC255512;TOLLIP	NR_029409;NM_019009	11	1331345	1331497	2	cg21810621;cg15352671
Pan sp.	MPPED2	NM_001145399	11	30605704	30605797	2	cg11972677;cg25339073
Pan sp.	CRY2;CRY2	NM_021117;NM_001127457	11	45868398	45868501	4	cg15812322;cg07326765;cg16006220;cg07524456
Pan sp.	EEF1G;TUT1	NM_001404;NM_022830	11	62342677	62342730	2	cg14250984;cg14073716
Pan sp.	EHBP1L1	NM_001099409	11	65359521	65360509	2	cg09709600;cg13654525
Pan sp.	SLN	NM_003063	11	107578208	107578640	2	cg15603354;cg24122826
Pan sp.	FEZ1;FEZ1	NM_022549;NM_005103	11	125366506	125366540	2	cg23366166;cg26827653
Pan sp.	NTM;NTM;NTM;NTM	NM_016522;NM_001144059;NM_001144058;NM_001048209	11	131779469	131779604	2	cg08097520;cg25642917
Pan sp.	KCNA1	NM_000217	12	5020693	5021087	2	cg08832227;cg02793415
Pan sp.	LOC144571	NR_026971	12	9217510	9217688	3	cg04155231;cg26114124;cg20380214
Pan sp.	AQP2	NM_000486	12	50349173	50349307	3	cg14483935;cg09577511;cg05361096
Pan sp.	MYL6B	NM_002475	12	56545428	56545649	2	cg22958248;cg15769920
Pan sp.	RASAL1	NM_004658	12	113549970	113549986	2	cg23502203;cg19721065
Pan sp.	LRCH1;LRCH1;LRCH1	NM_001164213;NM_015116;NM_001164211	13	47126023	47126445	2	cg23869158;cg19038230
Pan sp.	RCBTB1	NM_018191	13	50123613	50123645	2	cg11801959;cg17099306
Pan sp.	SLC8A3;SLC8A3;SLC8A3;SLC8A3;SLC8A3;SLC8A3	NM_183002;NM_182936;NM_001130417;NM_033262;NM_182932;NM_058240	14	70512877	70512963	2	cg23388020;cg04420349
Pan sp.	SNORD115-1	NR_001291	15	25414763	25414769	2	cg24152845;cg19556901
Pan sp.	GPR176	NM_007223	15	40213314	40213326	2	cg02585886;cg14136810
Pan sp.	DUOX1;DUOXA1;DUOX1	NM_175940;NM_144565;NM_017434	15	45422325	45422393	2	cg18088242;cg10201668
Pan sp.	C15orf27	NM_152335	15	76484102	76484473	3	cg00300908;cg11972810;cg12226028
Pan sp.	C15orf40;C15orf40;C15orf40;C15orf40;C15orf40;C15orf40;C15orf40	NM_144597;NR_027649;NM_001160113;NM_001160115;NM_001160114;NM_001160116;NR_027650	15	83680832	83680873	2	cg24717799;cg00202460
Pan sp.	CACNA1H;CACNA1H	NM_021098;NM_001005407	16	1231407	1231464	2	cg08101977;cg00840270
Pan sp.	SYNGR3	NM_004209	16	2042693	2043015	2	cg11220950;cg04519296
Pan sp.	SCNN1G	NM_001039	16	23197569	23197660	2	cg09552652;cg06768088
Pan sp.	CHP2	NM_022097	16	23765912	23766648	2	cg02299940;cg00196983
Pan sp.	CD19	NM_001770	16	28948092	28948179	2	cg03660502;cg07322144
Pan sp.	ELMO3	NM_024712	16	67233277	67233549	3	cg25341653;cg19514469;cg07716847
Pan sp.	SPG7;SPG7	NM_199367;NM_003119	16	89573312	89573369	2	cg15206445;cg09560549
Pan sp.	NEURL4;NEURL4	NM_032442;NM_001005408	17	7227499	7227662	3	cg12219789;cg24517323;cg04821375
Pan sp.	MYH2;MYH2	NM_017534;NM_001100112	17	10452851	10452975	2	cg06220958;cg27569752
Pan sp.	VPS25	NM_032353	17	40925516	40925790	2	cg19567046;cg10361922
Pan sp.	C1QL1	NM_006688	17	43046361	43047115	3	cg17594131;cg20184238;cg27436940
Pan sp.	HSF5	NM_001080439	17	56565440	56565644	2	cg00545916;cg00878163
Pan sp.	FOXJ1	NM_001454	17	74136395	74136758	2	cg24164563;cg14499532
Pan sp.	RPTOR;RPTOR	NM_001163034;NM_020761	17	78865368	78865662	3	cg00704970;cg09803959;cg24207068
Pan sp.	NFIX	NM_002501	19	13134830	13135514	2	cg16673929;cg11758861
Pan sp.	PTGER1	NM_000955	19	14583389	14583568	2	cg03971521;cg01397939
Pan sp.	KCNN1	NM_002248	19	18109045	18109226	2	cg15473218;cg20733663
Pan sp.	RYR1;RYR1	NM_000540;NM_001042723	19	38993232	38993534	3	cg00276788;cg22647970;cg15804426
Pan sp.	CCDC8	NM_032040	19	46915570	46915776	2	cg19747604;cg17375267
Pan sp.	CACNG6;CACNG6;CACNG6	NM_145814;NM_145815;NM_031897	19	54515245	54515341	3	cg15802263;cg12186618;cg06802488
Pan sp.	EPS8L1;EPS8L1	NM_017729;NM_133180	19	55591148	55591437	3	cg00462362;cg03666203;cg24402300
Pan sp.	ANGPT4	NM_015985	20	865780	865829	2	cg09153897;cg15229481
Pan sp.	SLC4A11	NM_032034	20	3218476	3218487	2	cg03738669;cg02382400
Pan sp.	ZBTB46	NM_025224	20	62406428	62406964	2	cg14251267;cg12283398
Pan sp.	MYT1;MYT1	NM_004535;NM_004535	20	62795838	62795846	2	cg06235575;cg02866152
Pan sp.	TBX1;TBX1;TBX1	NM_080647;NM_005992;NM_080646	22	19751899	19752522	2	cg24345184;cg17338254
Pan sp.	MEI1	NM_152513	22	42095443	42095773	3	cg22804236;cg11260046;cg22153239
Pan sp.	FAM109B	NM_001002034	22	42470106	42470123	2	cg08650629;cg08057985
Gorilla sp.	RNF207	NM_207396	1	6265802	6265806	2	cg03716999;cg24870568
Gorilla sp.	MAD2L2;MAD2L2	NM_006341;NM_001127325	1	11740508	11740665	2	cg24718367;cg17189494
Gorilla sp.	PLEKHM2	NM_015164	1	16058029	16058489	2	cg26797159;cg18108049
Gorilla sp.	CNKSR1;CNKSR1	NR_023345;NM_006314	1	26503979	26504019	2	cg23602478;cg15622158
Gorilla sp.	FAM19A3;FAM19A3	NM_182759;NM_001004440	1	113265679	113265753	2	cg10806711;cg09126636
Gorilla sp.	ISG20L2	NM_030980	1	156696467	156696846	2	cg05809481;cg09507184
Gorilla sp.	ATP1A2;ATP1A2	NM_000702;NM_000702	1	160085568	160085581	2	cg24437523;cg20632887
Gorilla sp.	C1orf192	NM_001013625	1	161337679	161337703	2	cg19662687;cg12486814
Gorilla sp.	RABGAP1L;RABGAP1L	NM_001035230;NM_014857	1	174844397	174844490	2	cg13130398;cg07285983
Gorilla sp.	PKP1;PKP1	NM_000299;NM_001005337	1	201252948	201253537	3	cg20869257;cg09009380;cg05184311
Gorilla sp.	ZNF238;ZNF238	NM_205768;NM_205768	1	244214593	244214679	2	cg01105418;cg23829949
Gorilla sp.	WDR35;WDR35	NM_020779;NM_001006657	2	20190220	20190224	2	cg11263497;cg23059725
Gorilla sp.	POMC;POMC	NM_000939;NM_001035256	2	25383851	25384293	2	cg23809645;cg02716646
Gorilla sp.	SLC30A3	NM_003459	2	27478146	27478320	2	cg24594459;cg20885815
Gorilla sp.	C2orf65	NM_138804	2	74875536	74875548	2	cg02768694;cg01287476
Gorilla sp.	DNAH6	NM_001370	2	84743523	84743743	3	cg15961842;cg16878332;cg20442322
Gorilla sp.	SEPT10;SEPT10;ANKRD57	NM_144710;NM_178584;NM_023016	2	110373002	110373161	2	cg03552103;cg21537939
Gorilla sp.	PRRT3	NM_207351	3	9989156	9989555	2	cg05851542;cg25717917
Gorilla sp.	LAMB2	NM_002292	3	49171179	49171185	2	cg01638175;cg05323436
Gorilla sp.	GRM2;GRM2	NM_001130063;NM_000839	3	51751788	51752143	2	cg12452300;cg11727252
Gorilla sp.	PSMD6	NM_014814	3	64008041	64008161	2	cg06286796;cg27418402
Gorilla sp.	KCNMB2	NM_181361	3	178253651	178254242	2	cg26229618;cg10634551
Gorilla sp.	EHHADH;EHHADH	NM_001166415;NM_001966	3	184971183	184972145	2	cg23361969;cg11935638
Gorilla sp.	IDUA	NM_000203	4	997351	997540	2	cg08332990;cg27494429
Gorilla sp.	MSX1	NM_002448	4	4864430	4864532	2	cg24840099;cg09748975
Gorilla sp.	PPP2R2C;PPP2R2C	NM_181876;NM_020416	4	6325174	6325256	2	cg24308584;cg22889768
Gorilla sp.	AGXT2L1;AGXT2L1;AGXT2L1;AGXT2L1;AGXT2L1	NR_027475;NR_027474;NM_031279;NM_001146590;NM_001146627	4	109684526	109684585	2	cg15204036;cg07890104
Gorilla sp.	ZNF827	NM_178835	4	146830746	146831054	2	cg18720506;cg05267427
Gorilla sp.	AMACR;AMACR;AMACR;AMACR;AMACR;AMACR	NM_001167595;NM_001167597;NM_001167596;NM_001167598;NM_203382;NM_014324	5	34007809	34007945	3	cg03909417;cg17497066;cg08362313
Gorilla sp.	C1QTNF3;C1QTNF3	NM_030945;NM_181435	5	34042976	34043140	2	cg02282892;cg03934354
Gorilla sp.	FAM81B	NM_152548	5	94726774	94726815	2	cg23360388;cg07721901
Gorilla sp.	BAT4;CSNK2B	NM_033177;NM_001320	6	31632537	31632541	2	cg27323011;cg06518831
Gorilla sp.	C6orf25;C6orf25;C6orf25;C6orf25;C6orf25;C6orf25	NM_138274;NM_138273;NM_138275;NM_138272;NM_025260;NM_138277	6	31691506	31692080	4	cg21506565;cg22235293;cg12923268;cg06132876
Gorilla sp.	C2;C2;C2;C2	NM_000063;NM_000063;NM_001145903;NM_001145903	6	31895464	31895491	2	cg00588517;cg24654874
Gorilla sp.	RDBP	NM_002904	6	31920110	31920145	2	cg18744482;cg03179438
Gorilla sp.	STK19;STK19;DOM3Z;STK19	NM_032454;NM_004197;NM_005510;NR_026717	6	31939106	31939322	5	cg16190718;cg23906067;cg04142955;cg10914467;cg13069441
Gorilla sp.	PPT2;PPT2;PRRT1	NM_138717;NM_005155;NM_030651	6	32121204	32121355	2	cg12738718;cg04105091
Gorilla sp.	PBX2	NM_002586	6	32154416	32155557	3	cg18057469;cg01940915;cg24278033
Gorilla sp.	HLA-DOA	NM_002119	6	32977674	32977708	2	cg08147094;cg20024110
Gorilla sp.	PACRG;PACRG;PACRG	NM_152410;NM_001080378;NM_001080379	6	163730822	163730853	2	cg06638568;cg21484573
Gorilla sp.	TRIL	NM_014817	7	28998577	28998595	2	cg10099601;cg03366850
Gorilla sp.	TBL2	NM_012453	7	72993570	72993765	2	cg07452164;cg04669894
Gorilla sp.	SCARA5	NM_173833	8	27737179	27737223	2	cg18894605;cg22505075
Gorilla sp.	TRHR	NM_003301	8	110098844	110098866	2	cg04206967;cg13631444
Gorilla sp.	C8ORFK29	NR_015428	8	145577701	145577929	2	cg22453529;cg00678361
Gorilla sp.	CARD9;CARD9;DNLZ	NM_052814;NM_052813;NM_001080849	9	139258938	139259074	2	cg14035368;cg18033770
Gorilla sp.	CYP26C1	NM_183374	10	94820086	94820376	2	cg09440270;cg07225966
Gorilla sp.	KAZALD1	NM_030929	10	102822201	102822873	2	cg17333042;cg03248820
Gorilla sp.	FAM196A;DOCK1	NM_001039762;NM_001380	10	128995134	128995192	2	cg04128746;cg24053748
Gorilla sp.	CEND1	NM_016564	11	789928	789930	2	cg08747591;cg17739936
Gorilla sp.	LSP1;LSP1;LSP1;LSP1	NM_001013253;NM_001013255;NM_001013254;NM_002339	11	1892074	1892092	2	cg20331155;cg21529477
Gorilla sp.	SLC22A18;SLC22A18	NM_183233;NM_002555	11	2930322	2930794	3	cg22858288;cg04726200;cg19497444
Gorilla sp.	ST5;ST5;ST5;ST5	NM_139157;NM_139157;NM_213618;NM_005418	11	8832817	8832938	2	cg17638841;cg12865939
Gorilla sp.	SYT7	NM_004200	11	61283872	61284134	2	cg17683593;cg10442157
Gorilla sp.	NPAS4	NM_178864	11	66193931	66194068	3	cg15273822;cg11635197;cg19568845
Gorilla sp.	ALDH3B2;ALDH3B2;ALDH3B2	NM_000695;NM_001031615;NM_000695	11	67442075	67442126	2	cg07891457;cg20333014
Gorilla sp.	CCND1	NM_053056	11	69455287	69455666	2	cg07781399;cg10518262
Gorilla sp.	IL18BP;IL18BP;IL18BP;IL18BP;IL18BP;IL18BP;IL18BP	NM_001145057;NM_001039660;NM_001039659;NM_001145055;NM_001145055;NM_173042;NM_173042	11	71710982	71711021	2	cg05446414;cg03041532
Gorilla sp.	NUMA1	NM_006185	11	71724287	71724504	2	cg02151120;cg02702692
Gorilla sp.	VWF	NM_000552	12	6166028	6166173	2	cg04053108;cg20837463
Gorilla sp.	PZP	NM_002864	12	9360854	9360986	2	cg01714932;cg08729600
Gorilla sp.	KRT86	NM_002284	12	52695515	52695623	2	cg07115879;cg19365166
Gorilla sp.	LRP1	NM_002332	12	57569768	57569787	2	cg12146864;cg14621254
Gorilla sp.	MBD6;DDIT3	NM_052897;NM_004083	12	57915613	57915636	2	cg19520710;cg09687907
Gorilla sp.	CCDC60	NM_178499	12	119772354	119772364	2	cg20488281;cg26365998
Gorilla sp.	CIT	NM_007174	12	120241287	120242394	4	cg18881778;cg02764093;cg03018679;cg20840795
Gorilla sp.	C13orf18;C13orf18	NM_025113;NM_025113	13	46961583	46961897	3	cg23833588;cg20661893;cg03135713
Gorilla sp.	DLEU7	NM_198989	13	51417977	51418221	5	cg27051129;cg10359157;cg20400592;cg17288288;cg03389701
Gorilla sp.	STK24;STK24	NM_003576;NM_001032296	13	99158698	99158787	2	cg01442200;cg11966803
Gorilla sp.	DPF3	NM_012074	14	73137874	73137893	2	cg20502080;cg05193110
Gorilla sp.	PTPN21	NM_007039	14	88945568	88946380	3	cg26071963;cg08274544;cg13551137
Gorilla sp.	CCDC88C	NM_001080414	14	91751773	91752093	2	cg17002328;cg21872383
Gorilla sp.	DYNC1H1	NM_001376	14	102510281	102510360	2	cg01640443;cg19733938
Gorilla sp.	CDC42BPB	NM_006035	14	103410516	103410594	2	cg19589358;cg21164005
Gorilla sp.	ONECUT1	NM_004498	15	53075505	53075533	2	cg00074145;cg07569216
Gorilla sp.	TPM1;TPM1;TPM1;TPM1;TPM1;TPM1	NM_001018020;NM_001018007;NM_000366;NM_001018005;NM_001018006;NM_001018004	15	63333476	63333846	2	cg24483493;cg00520135
Gorilla sp.	PARP6	NM_020214	15	72564179	72564263	3	cg23331961;cg12166018;cg02883230
Gorilla sp.	IFT140;TMEM204	NM_014714;NM_024600	16	1583810	1584050	2	cg11375102;cg10465839
Gorilla sp.	ZFHX3;ZFHX3	NM_006885;NM_001164766	16	72820921	72821141	2	cg05543909;cg08961664
Gorilla sp.	KIAA0182;KIAA0182	NM_001134473;NM_014615	16	85682440	85682651	2	cg02758499;cg08315483
Gorilla sp.	TRPV3	NM_145068	17	3439336	3439372	2	cg04104776;cg09593454
Gorilla sp.	ATP2A3;ATP2A3;ATP2A3;ATP2A3;ATP2A3;ATP2A3;ATP2A3	NM_174954;NM_174955;NM_174956;NM_174957;NM_174953;NM_174958;NM_005173	17	3848156	3848324	2	cg25599198;cg10095954
Gorilla sp.	NEURL4;NEURL4	NM_032442;NM_001005408	17	7227564	7227662	2	cg24517323;cg04821375
Gorilla sp.	FLII	NM_002018	17	18150501	18151277	2	cg27390009;cg13180252
Gorilla sp.	SPAG5	NM_006461	17	26926841	26926868	2	cg22465736;cg17960080
Gorilla sp.	HSF5	NM_001080439	17	56565286	56565644	2	cg27366766;cg00878163
Gorilla sp.	MGAT5B;MGAT5B	NM_144677;NM_198955	17	74928737	74928863	3	cg15280456;cg14132013;cg24011501
Gorilla sp.	TBC1D16	NM_019020	17	77925136	77925317	2	cg19004465;cg20097219
Gorilla sp.	DYSFIP1;DYSFIP1	NM_001007533;NM_001007533	17	79792925	79793088	4	cg23708206;cg12713445;cg24380489;cg02862897
Gorilla sp.	KATNAL2;TCEB3B	NM_031303;NM_016427	18	44562056	44562063	2	cg17887685;cg07426472
Gorilla sp.	GIPC1;GIPC1;GIPC1;GIPC1;GIPC1;GIPC1	NM_202470;NM_202468;NM_202494;NM_202467;NM_005716;NM_202469	19	14591033	14591203	3	cg20742389;cg04164838;cg10064322
Gorilla sp.	NOTCH3	NM_000435	19	15281357	15281517	2	cg02294312;cg21726593
Gorilla sp.	FAM32A	NM_014077	19	16295864	16296304	2	cg27510512;cg13660670
Gorilla sp.	CILP2	NM_153221	19	19651867	19651968	2	cg26618041;cg17935297
Gorilla sp.	KLK8;KLK8;KLK8;KLK8	NM_007196;NM_144506;NM_144505;NM_144507	19	51505507	51506273	2	cg13388253;cg19149785
Gorilla sp.	ZNF264	NM_003417	19	57702324	57702380	2	cg18344466;cg17670646
Gorilla sp.	ZSCAN1	NM_182572	19	58549711	58549906	2	cg07557707;cg01442953
Gorilla sp.	SLC4A11	NM_032034	20	3218487	3218579	3	cg02382400;cg17037355;cg23413506
Gorilla sp.	SLC7A4	NM_004173	22	21387055	21387497	2	cg23894948;cg00543869
Gorilla sp.	YDJC	NM_001017964	22	21982391	21982787	2	cg19710672;cg01307115
Gorilla sp.	CCDC116	NM_152612	22	21987048	21987106	2	cg07252792;cg25784136
Pongo sp.	TAS1R3	NM_152228	1	1268144	1268469	2	cg18386618;cg16174225
Pongo sp.	NADK	NM_023018	1	1683738	1684399	3	cg18763089;cg14027380;cg22442180
Pongo sp.	C1orf86;PRKCZ;PRKCZ;PRKCZ	NM_001146310;NM_001033582;NM_001033581;NM_002744	1	2116458	2116597	2	cg01728055;cg01080781
Pongo sp.	MORN1	NM_024848	1	2316354	2316653	4	cg09438972;cg16555896;cg11333375;cg27545787
Pongo sp.	TP73;TP73;TP73;TP73	NM_001126240;NM_005427;NM_001126242;NM_001126241	1	3634867	3634918	2	cg08764037;cg06376715
Pongo sp.	RAP1GAP;RAP1GAP;RAP1GAP	NM_001145658;NM_001145657;NM_002885	1	21930180	21930336	4	cg19740679;cg14529891;cg17420132;cg19502417
Pongo sp.	CDC42;CDC42;CDC42	NM_001791;NM_001039802;NM_044472	1	22378412	22378625	2	cg02060627;cg24033557
Pongo sp.	CNKSR1;CNKSR1	NR_023345;NM_006314	1	26503979	26504019	3	cg23602478;cg00147160;cg15622158
Pongo sp.	TINAGL1	NM_022164	1	32052538	32052651	2	cg12206571;cg17945560
Pongo sp.	HCRTR1	NM_001525	1	32082963	32083772	2	cg07047963;cg25220359
Pongo sp.	ADC;ADC	NM_052998;NM_052998	1	33546750	33547626	2	cg13099847;cg15522171
Pongo sp.	ZNF362	NM_152493	1	33745788	33745794	2	cg07888692;cg08868202
Pongo sp.	DLGAP3	NM_001080418	1	35351627	35351903	2	cg18852567;cg11951427
Pongo sp.	C1orf122;YRDC;C1orf122	NM_198446;NM_024640;NM_001142726	1	38272531	38273056	2	cg10981770;cg11136250
Pongo sp.	SLC2A1	NM_006516	1	43425156	43425412	2	cg12656391;cg09824328
Pongo sp.	TMEM125	NM_144626	1	43736290	43736391	2	cg04355435;cg07354371
Pongo sp.	C1orf163	NM_023077	1	53163523	53164287	2	cg22284302;cg14261309
Pongo sp.	NFIA;NFIA	NM_001145511;NM_001145512	1	61546214	61547163	2	cg14093103;cg12079303
Pongo sp.	PALMD;PALMD	NM_017734;NM_017734	1	100111713	100111727	2	cg00729875;cg07960762
Pongo sp.	C1orf59;C1orf59	NM_144584;NM_001102592	1	109204207	109204316	2	cg27587125;cg23680821
Pongo sp.	FAM19A3;FAM19A3	NM_182759;NM_001004440	1	113265611	113265709	2	cg05243438;cg16255156
Pongo sp.	TBX15	NM_152380	1	119532352	119532850	4	cg12664119;cg08942939;cg22820316;cg00466334
Pongo sp.	BCL9	NM_004326	1	147012684	147012719	2	cg23997339;cg11754402
Pongo sp.	GJA5;GJA5	NM_005266;NM_181703	1	147233743	147233887	2	cg21267551;cg12740910
Pongo sp.	LOC100132111;C2CD4D	NR_024237;NM_001136003	1	151812421	151812435	2	cg08703872;cg24425838
Pongo sp.	LCE3A	NM_178431	1	152595322	152595629	2	cg26135325;cg27206522
Pongo sp.	S100A13;S100A13;S100A13;S100A1;S100A13;S100A13	NM_001024212;NM_005979;NM_001024211;NM_006271;NM_001024210;NM_001024213	1	153600762	153600972	4	cg10963218;cg15559456;cg20847746;cg14467840
Pongo sp.	KCNN3	NM_002249	1	154839909	154839983	2	cg09359103;cg16680214
Pongo sp.	EFNA3	NM_004952	1	155054054	155054210	2	cg12812167;cg22988237
Pongo sp.	RUSC1;C1orf104;FDPS;FDPS;RUSC1;FDPS	NM_001105203;NM_001039517;NM_002004;NM_001135822;NM_001105204;NM_001135821	1	155290446	155292227	5	cg15676040;cg08170787;cg22234962;cg26876647;cg10057065
Pongo sp.	BCAN;BCAN	NM_198427;NM_021948	1	156611194	156611425	2	cg12664038;cg14423692
Pongo sp.	PVRL4	NM_030916	1	161049543	161049677	4	cg10888244;cg16276523;cg10453343;cg19272744
Pongo sp.	FAM5B	NM_021165	1	177225466	177225888	3	cg08901593;cg01931994;cg26272214
Pongo sp.	C1orf14	NM_030933	1	182921660	182922582	3	cg26013028;cg08787039;cg22237670
Pongo sp.	NAV1	NM_020443	1	201617056	201617853	3	cg12468255;cg12417362;cg16517702
Pongo sp.	SHISA4;SHISA4	NM_198149;NR_030775	1	201857591	201857621	2	cg11586189;cg06775570
Pongo sp.	C1orf107	NM_014388	1	210000883	210001082	3	cg05968010;cg09163369;cg23166289
Pongo sp.	SLC30A10	NM_018713	1	220101728	220102013	2	cg24933645;cg12355180
Pongo sp.	HHIPL2;HHIPL2	NM_024746;NM_024746	1	222721405	222721509	2	cg08942016;cg20664061
Pongo sp.	RAB4A	NM_004578	1	229406520	229406534	2	cg06646021;cg05463325
Pongo sp.	KIAA1804	NM_032435	1	233497903	233497916	2	cg02452586;cg09347582
Pongo sp.	EDARADD;EDARADD	NM_080738;NM_145861	1	236559305	236559675	2	cg12437148;cg00178850
Pongo sp.	MYT1L	NM_015025	2	1858583	1858674	2	cg20720697;cg01370122
Pongo sp.	COLEC11;COLEC11	NM_199235;NM_024027	2	3642447	3642847	3	cg10945539;cg00835279;cg16430428
Pongo sp.	NT5C1B;NT5C1B	NM_033253;NM_001002006	2	18765848	18766022	2	cg15750303;cg04391048
Pongo sp.	ADCY3	NM_004036	2	25050844	25050913	2	cg27107076;cg10106561
Pongo sp.	FNDC4;GCKR	NM_022823;NM_001486	2	27718498	27718710	2	cg20229788;cg15062470
Pongo sp.	OTX1	NM_014562	2	63281844	63282043	2	cg00445405;cg00463767
Pongo sp.	ATP6V1B1	NM_001692	2	71192044	71192118	2	cg06288697;cg22697962
Pongo sp.	NOTO	NM_001134462	2	73429308	73429791	6	cg05053562;cg16236766;cg02884775;cg12529672;cg14775207;cg23237183
Pongo sp.	VWA3B	NM_144992	2	98928364	98928689	2	cg18360347;cg26347089
Pongo sp.	TMEM185B	NR_000034	2	120980375	120980555	2	cg01315092;cg20234855
Pongo sp.	INHBB	NM_002193	2	121107846	121108133	2	cg14105566;cg25501422
Pongo sp.	FAM123C;FAM123C;FAM123C;FAM123C	NM_001105194;NM_152698;NM_001105195;NM_001105193	2	131512986	131513066	2	cg18396137;cg25816545
Pongo sp.	CIR1;SCRN3	NM_004882;NM_024583	2	175259947	175260396	2	cg20362287;cg22830590
Pongo sp.	PDE1A;PDE1A;PDE1A	NM_001003683;NM_005019;NM_001003683	2	183387392	183387516	2	cg09672358;cg05148373
Pongo sp.	SUMO1;SUMO1;SUMO1	NM_003352;NM_001005782;NM_001005781	2	203103705	203103763	2	cg08267047;cg18309752
Pongo sp.	LOC200726	NM_001102659	2	207506480	207506535	2	cg01036351;cg23094961
Pongo sp.	ATIC	NM_004044	2	216177276	216177303	2	cg01280080;cg06525280
Pongo sp.	DES	NM_001927	2	220282165	220282281	2	cg26512226;cg26259363
Pongo sp.	SPEG	NM_005876	2	220309434	220309818	4	cg15971761;cg25852019;cg12102631;cg23987500
Pongo sp.	SPEG	NM_005876	2	220312410	220313153	2	cg26530345;cg02323356
Pongo sp.	ACCN4;ACCN4	NM_182847;NM_018674	2	220381129	220381734	2	cg25350252;cg15660807
Pongo sp.	CHRND	NM_000751	2	233390015	233390035	2	cg16889721;cg03956823
Pongo sp.	ASB18	NM_212556	2	237172796	237173121	3	cg05685483;cg14464052;cg13228576
Pongo sp.	COL6A3;COL6A3;COL6A3	NM_004369;NM_057166;NM_057167	2	238274445	238274537	2	cg21082678;cg08957605
Pongo sp.	RBM44	NM_001080504	2	238707236	238707372	3	cg26587715;cg21103250;cg05413258
Pongo sp.	RAMP1	NM_005855	2	238777765	238777806	2	cg05317396;cg07071449
Pongo sp.	GAL3ST2	NM_022134	2	242716183	242716203	2	cg04140903;cg03898010
Pongo sp.	SYN2;SYN2	NM_133625;NM_003178	3	12045449	12045459	2	cg02700894;cg15873301
Pongo sp.	HDAC11;HDAC11	NM_001136041;NM_024827	3	13520685	13520771	2	cg02762546;cg12252865
Pongo sp.	MLH1;MLH1;MLH1;EPM2AIP1;MLH1	NM_001167618;NM_001167617;NM_001167619;NM_014805;NM_000249	3	37033791	37033903	2	cg04726821;cg05670953
Pongo sp.	TRAK1;TRAK1	NM_014965;NM_001042646	3	42201314	42201898	3	cg01855070;cg08804892;cg24877842
Pongo sp.	ZNF167;ZNF167	NM_018651;NM_025169	3	44596512	44597491	4	cg03795847;cg21867345;cg13540256;cg13212382
Pongo sp.	PRSS42	NM_182702	3	46875342	46875724	3	cg25502179;cg22550309;cg27016974
Pongo sp.	CELSR3	NM_001407	3	48698519	48698558	2	cg02773588;cg03223076
Pongo sp.	CCDC71	NM_022903	3	49203910	49204239	2	cg22527345;cg23015407
Pongo sp.	MST1R	NM_002447	3	49941470	49941613	2	cg06521550;cg27360567
Pongo sp.	RASSF1;RASSF1	NM_007182;NM_170714	3	50378413	50378425	3	cg08047457;cg25747192;cg21554552
Pongo sp.	PARP3;RRP9;PARP3;PARP3;PARP3	NM_001003931;NM_004704;NM_001003931;NM_005485;NM_005485	3	51976667	51976883	2	cg12554573;cg02047661
Pongo sp.	ABHD14B;ABHD14B;ABHD14B;ABHD14A;ABHD14B;ABHD14B	NM_001146314;NR_027476;NM_032750;NM_015407;NM_032750;NM_001146314	3	52008487	52008944	2	cg04474832;cg11491074
Pongo sp.	SEMA3G	NM_020163	3	52479098	52479108	3	cg17910586;cg01113435;cg27386912
Pongo sp.	SLMAP	NM_007159	3	57743163	57743599	3	cg03534375;cg00002426;cg00873919
Pongo sp.	MITF;MITF;MITF	NM_198159;NM_006722;NM_198177	3	69915189	69915302	2	cg13151171;cg03831180
Pongo sp.	CCDC80;CCDC80;CCDC80	NM_199512;NM_199511;NM_199511	3	112359488	112360446	5	cg24364668;cg16198723;cg05963085;cg02905245;cg19593401
Pongo sp.	ROPN1	NM_017578	3	123699145	123699208	2	cg14708603;cg00101712
Pongo sp.	SLC12A8	NM_024628	3	124931727	124931985	2	cg19768599;cg25611254
Pongo sp.	GATA2	NM_032638	3	128209772	128210150	2	cg00241663;cg07841173
Pongo sp.	PIK3R4	NM_014602	3	130466871	130467068	2	cg01571722;cg12153222
Pongo sp.	EPHB1	NM_004441	3	134512956	134513690	2	cg21611093;cg15903282
Pongo sp.	PPP2R3A	NM_002718	3	135684107	135684163	3	cg23194766;cg04907151;cg07038400
Pongo sp.	PRR23C	NM_001134657	3	138763852	138763910	2	cg06508738;cg26434197
Pongo sp.	RBP1;RBP1;RBP1	NM_001130992;NM_001130993;NM_002899	3	139258912	139258948	2	cg15229124;cg02925229
Pongo sp.	CHST2	NM_004267	3	142839903	142840240	4	cg18507129;cg17373442;cg22536150;cg14473344
Pongo sp.	PLCH1;PLCH1;PLCH1	NM_014996;NM_001130960;NM_001130961	3	155394109	155394303	2	cg20583930;cg25093492
Pongo sp.	IDUA;SLC26A1;SLC26A1;SLC26A1	NM_000203;NM_213613;NM_134425;NM_022042	4	981485	981630	4	cg16817180;cg21459867;cg02406484;cg15673547
Pongo sp.	RNF212;RNF212	NM_001131034;NM_194439	4	1107202	1107259	2	cg11118359;cg19563619
Pongo sp.	MSX1	NM_002448	4	4860157	4860655	2	cg24469464;cg04100843
Pongo sp.	JAKMIP1;JAKMIP1	NM_001099433;NM_144720	4	6200609	6201080	2	cg02369820;cg10049708
Pongo sp.	AFAP1;AFAP1	NM_198595;NM_001134647	4	7940128	7940389	2	cg25003275;cg14692106
Pongo sp.	PPARGC1A	NM_013261	4	23891486	23891835	3	cg05158538;cg20723350;cg12691631
Pongo sp.	BEND4;BEND4	NM_207406;NM_001159547	4	42155260	42155308	2	cg09098195;cg08702941
Pongo sp.	SGCB	NM_000232	4	52904817	52904965	2	cg03340523;cg15353612
Pongo sp.	RASL11B	NM_023940	4	53727431	53727839	2	cg04134731;cg00791764
Pongo sp.	RASL11B	NM_023940	4	53729056	53729461	2	cg26519401;cg08553601
Pongo sp.	RASSF6;RASSF6;RASSF6	NM_177532;NM_177532;NM_201431	4	74486080	74486446	2	cg01027937;cg10539274
Pongo sp.	CCNG2	NM_004354	4	78077151	78077358	2	cg21475610;cg21398469
Pongo sp.	COL25A1;COL25A1	NM_032518;NM_198721	4	110223959	110223980	2	cg22266749;cg07095995
Pongo sp.	ENPEP	NM_001977	4	111397220	111397581	2	cg24192671;cg17854440
Pongo sp.	RBM46	NM_144979	4	155702220	155702533	3	cg02992596;cg26413432;cg23483495
Pongo sp.	DDX60L	NM_001012967	4	169401403	169401621	2	cg06207290;cg27470295
Pongo sp.	CCL28	NM_148672	5	43411929	43412465	3	cg22180410;cg23863670;cg03326188
Pongo sp.	SLC9A3	NM_004174	5	475085	475205	2	cg15084390;cg21743597
Pongo sp.	LOC255167;LOC255167	NR_024423;NR_024424	5	6583001	6583601	3	cg24765924;cg03416085;cg19748424
Pongo sp.	PDE4D;PDE4D;PDE4D	NM_001165899;NM_006203;NM_001104631	5	58883392	58883430	2	cg18804667;cg05593411
Pongo sp.	F2R	NM_001992	5	76010444	76010658	3	cg14714391;cg19735421;cg03043127
Pongo sp.	NEUROG1	NM_006161	5	134872315	134872639	3	cg02604503;cg13336665;cg24899138
Pongo sp.	ZMAT2	NM_144723	5	140079591	140079663	2	cg01041703;cg07382002
Pongo sp.	VTRNA1-2	NR_026704	5	140098398	140098496	2	cg25984996;cg11807153
Pongo sp.	PCDHB15	NM_018935	5	140625059	140625068	2	cg11368643;cg24951286
Pongo sp.	SLC25A2	NM_031947	5	140683737	140683767	2	cg07496545;cg27320005
Pongo sp.	TAF7	NM_005642	5	140700602	140700676	3	cg16019898;cg18145047;cg26086899
Pongo sp.	PCDHGA4;PCDHGA9;PCDHGA1;PCDHGB1;PCDHGB7;PCDHGB6;PCDHGB3;PCDHGA6;PCDHGA8;PCDHGA10;PCDHGA5;PCDHGB4;PCDHGB7;PCDHGA3;PCDHGA2;PCDHGB2;PCDHGA7;PCDHGB5	NM_018917;NM_018921;NM_018912;NM_018922;NM_018927;NM_018926;NM_018924;NM_018919;NM_032088;NM_018913;NM_018918;NM_003736;NM_032101;NM_018916;NM_018915;NM_018923;NM_018920;NM_018925	5	140798095	140798188	3	cg02331883;cg08935238;cg04503600
Pongo sp.	NEURL1B	NM_001142651	5	172096764	172097289	3	cg00232827;cg24667575;cg11624524
Pongo sp.	DRD1	NM_000794	5	174871341	174871399	2	cg00698685;cg08675262
Pongo sp.	HRH2;HRH2	NM_001131055;NM_022304	5	175108269	175109114	2	cg01296705;cg01281175
Pongo sp.	ARL10	NM_173664	5	175793492	175793541	2	cg07812887;cg00282953
Pongo sp.	FAM193B;FAM193B	NR_024019;NM_019057	5	176982009	176982179	2	cg17393458;cg01634213
Pongo sp.	COL23A1	NM_173465	5	178016195	178016595	2	cg07763376;cg23285825
Pongo sp.	BTNL9	NM_152547	5	180486679	180486787	2	cg16049690;cg26479630
Pongo sp.	NKAPL	NM_001007531	6	28226885	28227079	2	cg21251018;cg18694169
Pongo sp.	GABBR1;GABBR1;GABBR1	NM_021904;NM_021903;NM_001470	6	29594830	29595194	5	cg21879791;cg21100518;cg25642476;cg23732781;cg05812266
Pongo sp.	GABBR1;GABBR1	NM_021904;NM_001470	6	29599160	29599331	5	cg01765653;cg20139800;cg06519422;cg03127104;cg22679406
Pongo sp.	C6orf134	NM_024909	6	30611046	30611056	2	cg03724059;cg23599776
Pongo sp.	C6orf136;C6orf136;C6orf136	NM_001161376;NM_145029;NM_001109938	6	30614400	30614422	2	cg21291449;cg19666256
Pongo sp.	VARS2;VARS2;VARS2;GTF2H4	NM_001167734;NM_020442;NM_001167733;NM_001517	6	30881464	30881579	3	cg12433575;cg18261909;cg27650171
Pongo sp.	MICA	NM_000247	6	31370916	31370925	2	cg21915666;cg24529288
Pongo sp.	BAT1;SNORD117;BAT1	NM_080598;NR_003140;NM_004640	6	31504385	31504659	2	cg09018383;cg12707833
Pongo sp.	BAT2	NM_080686	6	31587809	31588831	3	cg24684095;cg24427016;cg25109908
Pongo sp.	BAT3;BAT3;BAT3;BAT3	NM_004639;NM_001098534;NM_080702;NM_080703	6	31621299	31621418	2	cg14756795;cg26398341
Pongo sp.	LY6G5C	NM_025262	6	31648564	31648680	4	cg13892322;cg18581937;cg19387310;cg25188387
Pongo sp.	C6orf25;C6orf25;C6orf25;C6orf25;LY6G6C;C6orf25;C6orf25	NM_138273;NM_138277;NM_138272;NM_138275;NM_025261;NM_138274;NM_025260	6	31690986	31691198	2	cg02108998;cg18718647
Pongo sp.	DDAH2	NM_013974	6	31695970	31696519	15	cg16936944;cg23760103;cg08550588;cg17309530;cg08021615;cg09632273;cg01066220;cg26111283;cg16359915;cg19008099;cg23348155;cg25095032;cg00941576;cg14016554;cg04161526
Pongo sp.	C6orf27	NM_025258	6	31733799	31734458	7	cg06991565;cg00330953;cg10158997;cg05239811;cg13187827;cg10095777;cg23526676
Pongo sp.	VARS	NM_006295	6	31760233	31760593	2	cg23781467;cg04368724
Pongo sp.	HSPA1L	NM_005527	6	31778842	31779598	2	cg16587174;cg26097381
Pongo sp.	SLC44A4	NM_025257	6	31838413	31839329	5	cg25600103;cg19853440;cg02721751;cg25013052;cg20544437
Pongo sp.	STK19;STK19;DOM3Z;STK19	NM_004197;NM_032454;NM_005510;NR_026717	6	31940801	31940855	2	cg19203836;cg07271361
Pongo sp.	TNXB;TNXB	NM_032470;NM_019105	6	32014096	32014893	2	cg25522795;cg07441854
Pongo sp.	TNXB	NM_019105	6	32016214	32016535	6	cg02432444;cg08661360;cg05298224;cg09474017;cg04293778;cg15398152
Pongo sp.	TNXB	NM_019105	6	32055007	32055068	3	cg22547540;cg07810190;cg25393613
Pongo sp.	TNXB	NM_019105	6	32078614	32078624	2	cg14620908;cg13654183
Pongo sp.	PRRT1	NM_030651	6	32116538	32117088	2	cg25955180;cg17955729
Pongo sp.	PPT2;PRRT1;PPT2	NM_005155;NM_030651;NM_138717	6	32120324	32121355	15	cg19048176;cg06814287;cg18235088;cg08045906;cg12883279;cg12626589;cg25426302;cg06108383;cg02956248;cg16481280;cg20328456;cg00110832;cg03570994;cg11386011;cg04105091
Pongo sp.	PBX2	NM_002586	6	32154416	32155141	3	cg18057469;cg00869530;cg04363228
Pongo sp.	PBX2	NM_002586	6	32156071	32156294	3	cg16602460;cg05525649;cg08293075
Pongo sp.	NOTCH4	NM_004557	6	32179862	32180641	2	cg18943331;cg20440187
Pongo sp.	SYNGAP1	NM_006772	6	33397233	33397594	2	cg01340991;cg16278329
Pongo sp.	TULP1	NM_003322	6	35480036	35480129	2	cg27532732;cg02569698
Pongo sp.	GNMT	NM_018960	6	42928144	42928517	5	cg24153763;cg11409096;cg23696834;cg19051105;cg19070139
Pongo sp.	C6orf108;C6orf108	NM_006443;NM_199184	6	43197544	43197574	2	cg09606840;cg22812442
Pongo sp.	PTP4A1	NM_003463	6	64281439	64281846	2	cg05394244;cg23174607
Pongo sp.	DPPA5	NM_001025290	6	74064140	74064149	2	cg18052665;cg09071762
Pongo sp.	COQ3	NM_017421	6	99842351	99842368	3	cg18751133;cg24831427;cg03514381
Pongo sp.	SNX3;SNX3	NM_003795;NM_152827	6	108582894	108582940	2	cg06150925;cg20710635
Pongo sp.	PPIL6;PPIL6;SMPD2	NM_001111298;NM_173672;NM_003080	6	109760819	109760831	2	cg23978557;cg20811607
Pongo sp.	GPR6	NM_005284	6	110300099	110300233	3	cg15381304;cg05756933;cg01261007
Pongo sp.	HEY2	NM_012259	6	126080132	126080513	2	cg00066750;cg24881607
Pongo sp.	C6orf174	NM_001012279	6	127796287	127797286	4	cg23224666;cg20390711;cg03122264;cg23457166
Pongo sp.	NHSL1	NM_020464	6	138893673	138893718	3	cg02705163;cg01615880;cg06881310
Pongo sp.	PLAGL1;PLAGL1	NM_001080955;NM_001080951	6	144386041	144386148	2	cg02926622;cg00814597
Pongo sp.	GRM1;GRM1	NM_001114329;NM_000838	6	146350748	146350969	2	cg21714266;cg16671069
Pongo sp.	AKAP12	NM_005100	6	151560831	151560981	2	cg11348249;cg20068535
Pongo sp.	C6orf97	NM_025059	6	151814892	151814903	2	cg08576184;cg24965638
Pongo sp.	TIAM2;TIAM2	NM_012454;NM_001010927	6	155537944	155538047	2	cg21707172;cg25383605
Pongo sp.	PARK2;PARK2;PARK2	NM_004562;NM_013987;NM_013988	6	161860203	161860359	2	cg26166717;cg19737004
Pongo sp.	C7orf20	NM_015949	7	917662	917719	2	cg15782153;cg00475322
Pongo sp.	ELFN1	NM_001128636	7	1753452	1753573	2	cg27643890;cg12946440
Pongo sp.	FOXK1	NM_001037165	7	4784325	4784485	3	cg18966819;cg13287553;cg00064840
Pongo sp.	LOC389458	NR_015343	7	5111548	5112654	3	cg09263325;cg04217778;cg21303428
Pongo sp.	VWDE	NM_001135924	7	12443880	12443886	2	cg06484146;cg20607287
Pongo sp.	HOXA5	NM_019102	7	27184316	27185136	2	cg05774699;cg21641458
Pongo sp.	HOXA10	NM_153715	7	27219224	27219344	2	cg04959634;cg05210501
Pongo sp.	CREB5	NM_182899	7	28448200	28448295	2	cg25171348;cg04422003
Pongo sp.	TNS3	NM_022748	7	47344579	47344634	2	cg10158598;cg15059548
Pongo sp.	GUSB	NM_000181	7	65447138	65447332	2	cg08628167;cg11716608
Pongo sp.	HSPB1	NM_001540	7	75931606	75931608	2	cg16567172;cg07571951
Pongo sp.	PON3	NM_000940	7	95025955	95026193	3	cg25572105;cg26457160;cg27166921
Pongo sp.	ASB4;ASB4	NM_145872;NM_016116	7	95115163	95115194	2	cg25692621;cg21787063
Pongo sp.	TFR2	NM_003227	7	100224470	100224557	2	cg25985683;cg11751434
Pongo sp.	C7orf52	NM_198571	7	100823736	100823744	2	cg09679945;cg07113802
Pongo sp.	CUX1;CUX1;CUX1	NM_181500;NM_181552;NM_001913	7	101556588	101556684	2	cg09762515;cg15600935
Pongo sp.	C7orf68;C7orf68	NM_001098786;NM_013332	7	128094774	128095027	2	cg24612707;cg01189915
Pongo sp.	CPA2	NM_001869	7	129912487	129912803	3	cg15942185;cg22789065;cg06143732
Pongo sp.	FLJ43663;MKLN1	NR_015431;NM_001145354	7	130795028	130795031	2	cg13990486;cg23731991
Pongo sp.	PTN	NM_002825	7	137028972	137029097	2	cg03314963;cg15284177
Pongo sp.	FGF20;FGF20	NM_019851;NM_019851	8	16859636	16860088	4	cg06872257;cg14605021;cg17808882;cg04451175
Pongo sp.	MTMR7	NM_004686	8	17206671	17206819	3	cg06435363;cg12186771;cg27315958
Pongo sp.	PSD3;PSD3	NM_206909;NM_015310	8	18541446	18541627	4	cg01957585;cg11323985;cg26118821;cg22276811
Pongo sp.	LPL	NM_000237	8	19796299	19796591	3	cg00471141;cg16125291;cg22108175
Pongo sp.	EBF2	NM_022659	8	25812278	25812500	2	cg09953520;cg00318347
Pongo sp.	BNIP3L	NM_004331	8	26240463	26240675	2	cg03359468;cg05648367
Pongo sp.	LOC728024;ERLIN2	NR_003671;NM_007175	8	37605359	37605978	2	cg11496432;cg00450319
Pongo sp.	ADRB3	NM_000025	8	37824496	37824529	2	cg10357888;cg01386493
Pongo sp.	PPAPDC1B;PPAPDC1B;PPAPDC1B	NM_001102560;NM_032483;NM_001102559	8	38125449	38125865	2	cg25405452;cg19272266
Pongo sp.	RP1	NM_006269	8	55533829	55534103	2	cg18794475;cg08092111
Pongo sp.	FAM110B	NM_147189	8	59058273	59058660	3	cg12615766;cg23881926;cg01602153
Pongo sp.	CRH	NM_000756	8	67090776	67090792	2	cg08215831;cg19035496
Pongo sp.	SULF1;SULF1	NM_001128204;NM_015170	8	70378380	70378994	4	cg15351186;cg02283643;cg05806180;cg00613562
Pongo sp.	EYA1	NM_000503	8	72274548	72274615	2	cg06290070;cg24611608
Pongo sp.	MSC	NM_005098	8	72755052	72755162	2	cg13620034;cg26876974
Pongo sp.	KCNS2	NM_020697	8	99438942	99438968	2	cg01592801;cg08231709
Pongo sp.	NAPRT1	NM_145201	8	144659831	144659883	2	cg08017634;cg17524265
Pongo sp.	FAM83H	NM_198488	8	144809598	144809621	2	cg01612292;cg07962934
Pongo sp.	C8ORFK29	NR_015428	8	145577701	145577929	2	cg22453529;cg00678361
Pongo sp.	C9orf68;PPAPDC2	NM_001039395;NM_203453	9	4662937	4663107	2	cg27204993;cg13763482
Pongo sp.	C9orf25	NM_147202	9	34457129	34457440	2	cg04021672;cg08578641
Pongo sp.	ARID3C	NM_001017363	9	34624080	34624587	2	cg13515584;cg05708114
Pongo sp.	ARID3C	NM_001017363	9	34627940	34628025	2	cg13636926;cg01368230
Pongo sp.	TRPM6	NM_017662	9	77501535	77501693	2	cg14633950;cg01900759
Pongo sp.	GPR144	NM_001161808	9	127215669	127215714	2	cg14620572;cg17755352
Pongo sp.	C9orf98;C9orf9	NM_152572;NM_018956	9	135753121	135753193	2	cg21195491;cg03191962
Pongo sp.	MRPS2	NM_016034	9	138393570	138393651	2	cg12438037;cg21179492
Pongo sp.	DIP2C	NM_014974	10	530836	531584	3	cg27421267;cg06439603;cg20472384
Pongo sp.	NCRNA00200	NR_015376	10	1205222	1205229	2	cg00666074;cg06891538
Pongo sp.	MKX	NM_173576	10	28030398	28030747	2	cg07109115;cg26298409
Pongo sp.	ZNF365;ZNF365;ZNF365	NM_014951;NM_199450;NM_199451	10	64133674	64134403	2	cg01410500;cg16852588
Pongo sp.	EGR2;EGR2	NM_001136178;NM_001136178	10	64578919	64579140	3	cg22903908;cg20600845;cg10601026
Pongo sp.	LRIT1	NM_015613	10	85997177	85997426	3	cg01049205;cg23916496;cg05375443
Pongo sp.	RBP4	NM_006744	10	95360210	95360494	2	cg13228314;cg06154313
Pongo sp.	CCNJ;CCNJ;CCNJ	NM_001134376;NM_019084;NM_001134375	10	97802977	97803525	2	cg08461586;cg22864416
Pongo sp.	HPSE2;HPSE2;HPSE2;HPSE2	NM_001166244;NM_001166245;NM_021828;NM_001166246	10	100993553	100993556	2	cg18499443;cg08927006
Pongo sp.	COL17A1	NM_000494	10	105845720	105846002	2	cg08509991;cg13553455
Pongo sp.	LOC282997;PDCD4;PDCD4	NR_026932;NM_014456;NM_145341	10	112630726	112630738	2	cg06431953;cg27408345
Pongo sp.	VWA2	NM_198496	10	115999708	115999916	2	cg22923514;cg10407585
Pongo sp.	FAM160B1;FAM160B1	NM_020940;NM_001135051	10	116581112	116581248	2	cg00177239;cg07216976
Pongo sp.	KIAA1598;KIAA1598	NM_018330;NM_001127211	10	118765319	118765335	2	cg17136310;cg11772661
Pongo sp.	EMX2OS	NR_002791	10	119297674	119297716	2	cg23308047;cg15367892
Pongo sp.	H19	NR_002196	11	2017362	2017664	3	cg09035127;cg22172494;cg25852472
Pongo sp.	INS-IGF2;INS-IGF2	NR_003512;NM_001042376	11	2176910	2176921	2	cg26337010;cg03128167
Pongo sp.	APBB1;APBB1	NM_001164;NM_145689	11	6439806	6439864	2	cg26120958;cg03559682
Pongo sp.	TRIM3;TRIM3	NM_006458;NM_033278	11	6495452	6495553	2	cg13652887;cg16998353
Pongo sp.	USH1C;USH1C	NM_153676;NM_005709	11	17565744	17565769	2	cg17279359;cg22043588
Pongo sp.	NELL1;NELL1;NELL1;NELL1	NM_006157;NM_201551;NM_201551;NM_006157	11	20691126	20691161	2	cg23861668;cg14689623
Pongo sp.	C11orf46	NM_152316	11	30344200	30344373	2	cg06241208;cg25418670
Pongo sp.	WT1;WT1;WT1;WT1	NM_024425;NM_024426;NM_000378;NM_024424	11	32449254	32450104	3	cg13301003;cg04096767;cg04456238
Pongo sp.	WT1;WT1;WT1;WT1	NM_024425;NM_024426;NM_000378;NM_024424	11	32454216	32455025	6	cg27409910;cg16463460;cg07716052;cg21769619;cg26848718;cg07211140
Pongo sp.	C11orf41	NM_012194	11	33680332	33680427	2	cg13077050;cg13075444
Pongo sp.	FJX1	NM_014344	11	35639276	35639492	2	cg03483632;cg15536165
Pongo sp.	CRY2;CRY2	NM_021117;NM_001127457	11	45868398	45868501	4	cg15812322;cg07326765;cg16006220;cg07524456
Pongo sp.	DGKZ	NM_201532	11	46354005	46354101	2	cg24878090;cg18765542
Pongo sp.	TNKS1BP1	NM_033396	11	57089738	57089744	2	cg13487312;cg20343063
Pongo sp.	C11orf31	NM_170746	11	57508449	57508545	3	cg21581267;cg15489541;cg21488132
Pongo sp.	DAGLA	NM_006133	11	61449737	61449898	2	cg13205937;cg04709703
Pongo sp.	LRRN4CL	NM_203422	11	62457325	62457334	2	cg25620220;cg25015585
Pongo sp.	CHRM1;CHRM1	NM_000738;NM_000738	11	62688751	62689081	2	cg00987015;cg06289725
Pongo sp.	GPR137;BAD;BAD;GPR137	NM_001170881;NM_004322;NM_032989;NM_001170726	11	64051699	64051762	3	cg23397278;cg14391469;cg10498429
Pongo sp.	KLC2;KLC2;KLC2;KLC2	NM_001134776;NM_001134774;NM_022822;NM_001134775	11	66024487	66024593	2	cg03493032;cg02189000
Pongo sp.	RIN1	NM_004292	11	66104481	66104485	2	cg23220439;cg14562054
Pongo sp.	PPME1;PPME1;C2CD3	NM_016147;NM_016147;NM_015531	11	73882446	73882526	2	cg27168547;cg07791997
Pongo sp.	WNT11	NM_004626	11	75898195	75898203	2	cg13091717;cg12471171
Pongo sp.	WNT11	NM_004626	11	75917251	75917404	3	cg20633317;cg21238457;cg02579136
Pongo sp.	TMEM135;TMEM135;TMEM135	NR_033149;NM_001168724;NM_022918	11	86748071	86748241	2	cg02709052;cg17980364
Pongo sp.	GRM5;GRM5	NM_000842;NM_001143831	11	88241769	88242604	2	cg26801014;cg17441062
Pongo sp.	GPR83	NM_016540	11	94134235	94135006	2	cg22325703;cg12226717
Pongo sp.	C11orf53	NM_198498	11	111154826	111154934	2	cg21127079;cg18246298
Pongo sp.	TIMM8B;SDHD;TIMM8B	NM_012459;NM_003002;NR_028383	11	111956782	111957680	2	cg19537591;cg20699097
Pongo sp.	CADM1;CADM1	NM_001098517;NM_014333	11	115376098	115376182	2	cg01948062;cg25195288
Pongo sp.	APOA1	NM_000039	11	116706520	116707209	2	cg10753889;cg24984312
Pongo sp.	TAGLN;TAGLN	NM_003186;NM_001001522	11	117069891	117070485	2	cg26566898;cg24619694
Pongo sp.	MPZL2;MPZL2	NM_144765;NM_005797	11	118134846	118134959	2	cg18399703;cg26426447
Pongo sp.	PHLDB1;PHLDB1;PHLDB1	NM_001144759;NM_015157;NM_001144758	11	118505622	118505740	2	cg03203114;cg12781794
Pongo sp.	C1QTNF5;MFRP	NM_015645;NM_031433	11	119209761	119210291	2	cg19002131;cg02771202
Pongo sp.	C11orf63;C11orf63	NM_024806;NM_199124	11	122774810	122774914	2	cg02977254;cg14093335
Pongo sp.	ASAM	NM_024769	11	123066560	123067200	3	cg02184673;cg19457763;cg23679756
Pongo sp.	NTM;NTM;NTM;NTM	NM_001144059;NM_001048209;NM_001144058;NM_016522	11	132115530	132116103	2	cg16996632;cg27324823
Pongo sp.	KCNA6	NM_002235	12	4918169	4918335	2	cg03240509;cg13188098
Pongo sp.	KCNA5	NM_002234	12	5153947	5154148	2	cg20834681;cg11176737
Pongo sp.	LPAR5;LPAR5	NM_020400;NM_001142961	12	6730309	6730599	2	cg16119239;cg11808633
Pongo sp.	LRRC23;LRRC23;LRRC23	NM_001135217;NM_201650;NM_006992	12	7013457	7014288	2	cg13524209;cg05382798
Pongo sp.	LOC144571	NR_026971	12	9217510	9217688	3	cg04155231;cg26114124;cg20380214
Pongo sp.	A2M	NM_000014	12	9227209	9227237	2	cg27166707;cg26665904
Pongo sp.	BCAT1	NM_005504	12	25054873	25055381	4	cg15990629;cg01494454;cg02585702;cg20342079
Pongo sp.	DENND5B	NM_144973	12	31744436	31744695	2	cg10840945;cg04707254
Pongo sp.	SLC38A4;SLC38A4;SLC38A4;SLC38A4	NM_018018;NM_018018;NM_001143824;NM_001143824	12	47219705	47219821	2	cg04053798;cg22049899
Pongo sp.	AMIGO2;AMIGO2	NM_001143668;NM_181847	12	47472743	47472775	2	cg01354296;cg24458009
Pongo sp.	SCN8A	NM_014191	12	52115539	52115678	3	cg19156231;cg24946795;cg21974358
Pongo sp.	KRT80;KRT80	NM_001081492;NM_182507	12	52585844	52585892	3	cg00280812;cg20225745;cg24174145
Pongo sp.	KRT5	NM_000424	12	52914330	52914409	2	cg16353632;cg23645091
Pongo sp.	HOXC4;HOXC4	NM_014620;NM_153633	12	54446308	54446537	2	cg05992786;cg25975485
Pongo sp.	FLJ12825	NR_026655	12	54454250	54454445	3	cg26777456;cg11795276;cg03199745
Pongo sp.	B4GALNT1	NM_001478	12	58021295	58022542	6	cg01723148;cg12230728;cg05771369;cg21361094;cg07411238;cg09932758
Pongo sp.	TRPV4;TRPV4	NM_021625;NM_147204	12	110271439	110271441	2	cg13628514;cg08114617
Pongo sp.	CCDC63	NM_152591	12	111284527	111284585	2	cg08321600;cg05158074
Pongo sp.	RPH3A;RPH3A;RPH3A;RPH3A	NM_014954;NM_001143854;NM_014954;NM_001143854	12	113229793	113229804	2	cg00851732;cg08254200
Pongo sp.	KDM2B;KDM2B	NM_032590;NM_001005366	12	121905749	121905955	2	cg00867626;cg09411874
Pongo sp.	CCNA1;CCNA1	NM_001111047;NM_001111046	13	37004721	37005074	8	cg03871460;cg21754388;cg23831735;cg07962128;cg08296176;cg21587066;cg14499563;cg00370179
Pongo sp.	FLJ37307;FLJ37307	NR_027048;NR_027047	13	52419332	52419383	3	cg09258993;cg06100461;cg08043656
Pongo sp.	EDNRB;EDNRB;EDNRB	NM_001122659;NM_003991;NM_000115	13	78492216	78492306	2	cg07495027;cg12120741
Pongo sp.	CLYBL	NM_206808	13	100547192	100547897	2	cg20129210;cg00096104
Pongo sp.	COL4A2	NM_001846	13	111144447	111144464	2	cg14059959;cg11893488
Pongo sp.	ADCY4	NM_139247	14	24803873	24804153	3	cg23179456;cg12265829;cg05031016
Pongo sp.	PRKD1	NM_002742	14	30397408	30397464	2	cg10820926;cg21794225
Pongo sp.	SEC23A	NM_006364	14	39572562	39572780	2	cg10853137;cg25580268
Pongo sp.	DDHD1;DDHD1;DDHD1	NM_001160147;NM_001160148;NM_030637	14	53620393	53620401	2	cg04953061;cg18555117
Pongo sp.	PLEKHG3	NM_015549	14	65170209	65170569	2	cg13502346;cg07865517
Pongo sp.	SLC8A3;SLC8A3;SLC8A3;SLC8A3;SLC8A3;SLC8A3	NM_183002;NM_182936;NM_001130417;NM_033262;NM_182932;NM_058240	14	70512877	70512963	2	cg23388020;cg04420349
Pongo sp.	BCL11B;BCL11B	NM_022898;NM_138576	14	99728984	99729088	2	cg19450111;cg14841828
Pongo sp.	RAGE	NM_014226	14	102695264	102695671	3	cg21007691;cg19441646;cg23470196
Pongo sp.	HERC2	NM_004667	15	28389879	28389917	3	cg11026604;cg10648125;cg17267064
Pongo sp.	GABRA5;GABRA5	NM_001165037;NM_000810	15	27111597	27111699	2	cg16967626;cg12555380
Pongo sp.	HERC2	NM_004667	15	28437148	28437159	2	cg24660635;cg13166748
Pongo sp.	ACTC1	NM_005159	15	35086967	35087506	3	cg03844894;cg05432213;cg02532725
Pongo sp.	MEIS2;MEIS2;MEIS2;MEIS2;MEIS2;MEIS2;MEIS2	NM_172316;NM_170674;NM_170675;NM_172315;NM_002399;NM_170677;NM_170676	15	37388127	37388359	2	cg19010490;cg02377544
Pongo sp.	DUOX1;DUOX1;DUOXA1	NM_175940;NM_017434;NM_144565	15	45421068	45421578	2	cg06127885;cg06904403
Pongo sp.	SCG3;SCG3	NM_013243;NM_001165257	15	51973199	51973224	2	cg25541928;cg21847800
Pongo sp.	SNX22	NM_024798	15	64443650	64443709	2	cg00364357;cg00810473
Pongo sp.	ITGA11	NM_001004439	15	68624713	68624879	2	cg25699851;cg20560091
Pongo sp.	CT62	NM_001102658	15	71408776	71408847	2	cg04963480;cg12599673
Pongo sp.	NR2E3;NR2E3	NM_014249;NM_016346	15	72103854	72103908	2	cg11103078;cg09872774
Pongo sp.	CSPG4;CSPG4	NM_001897;NM_001897	15	76005171	76005194	3	cg09628962;cg11698750;cg03942265
Pongo sp.	MEX3B	NM_032246	15	82335638	82336202	2	cg24805681;cg09073799
Pongo sp.	KIF7	NM_198525	15	90171768	90171885	2	cg01726065;cg24625084
Pongo sp.	PEX11A;WDR93	NM_003847;NM_020212	15	90234224	90234232	2	cg23328050;cg14154973
Pongo sp.	RGMA;RGMA;RGMA;RGMA;RGMA;RGMA	NM_020211;NM_001166289;NM_001166288;NM_001166286;NM_001166287;NM_001166283	15	93616943	93617065	6	cg23754924;cg20122635;cg23013968;cg08119553;cg17896927;cg17633234
Pongo sp.	ARHGDIG;PDIA2	NM_001176;NM_006849	16	331727	331892	2	cg08203127;cg09417849
Pongo sp.	RAB11FIP3;RAB11FIP3	NM_014700;NM_001142272	16	540266	541243	2	cg00676925;cg16776421
Pongo sp.	RHBDL1	NM_003961	16	726214	726786	2	cg02618550;cg09864712
Pongo sp.	IGFALS;IGFALS;IGFALS	NM_001146006;NM_004970;NR_027389	16	1843751	1843753	2	cg10325224;cg06993429
Pongo sp.	LOC100128788;SRRM2	NR_027275;NM_016333	16	2801668	2801914	2	cg16792312;cg10575367
Pongo sp.	NUBP1	NM_002484	16	10837683	10838160	2	cg00330936;cg00625331
Pongo sp.	ACSM3;ACSM3	NM_202000;NM_005622	16	20774873	20775352	2	cg06478823;cg21644826
Pongo sp.	SCNN1B	NM_000336	16	23313148	23313240	2	cg00925717;cg26590082
Pongo sp.	DOC2A	NM_003586	16	30023028	30023780	3	cg07598755;cg27151362;cg07041748
Pongo sp.	ZNF668	NM_024706	16	31075618	31075842	2	cg10380221;cg10045909
Pongo sp.	GPR56;GPR56	NM_001145770;NM_005682	16	57653669	57653917	2	cg01410801;cg16630572
Pongo sp.	HSF4;HSF4	NM_001040667;NM_001538	16	67199463	67199830	2	cg04845649;cg04235075
Pongo sp.	TPPP3;TPPP3	NM_015964;NM_016140	16	67428155	67428497	3	cg26558287;cg01755541;cg10096948
Pongo sp.	MTSS1L	NM_138383	16	70720314	70720440	2	cg10433128;cg07838048
Pongo sp.	ZFHX3	NM_001164766	16	73090646	73090838	2	cg06086177;cg05915866
Pongo sp.	ATP2C2	NM_014861	16	84401247	84401958	4	cg06786050;cg03085712;cg16698748;cg27459353
Pongo sp.	ZNF469	NM_001127464	16	88503704	88504211	2	cg09481927;cg00856775
Pongo sp.	GLOD4;RNMTL1	NM_016080;NM_018146	17	685695	686357	3	cg19117517;cg16069936;cg18634637
Pongo sp.	HIC1	NM_006497	17	1957365	1957370	2	cg09633973;cg21556389
Pongo sp.	TM4SF5	NM_003963	17	4685905	4686232	2	cg04664342;cg03914284
Pongo sp.	VMO1;VMO1;VMO1;VMO1	NM_001144941;NM_001144940;NM_001144939;NM_182566	17	4688683	4690797	8	cg06419850;cg26605335;cg08341874;cg24874612;cg14629755;cg24182328;cg13170005;cg26097878
Pongo sp.	PITPNM3;PITPNM3	NM_001165966;NM_031220	17	6358363	6358415	2	cg07464674;cg26799250
Pongo sp.	TMEM102	NM_178518	17	7339721	7339835	2	cg14782678;cg21468274
Pongo sp.	SHBG;FXR2	NR_027463;NM_004860	17	7516888	7517258	3	cg17832704;cg09141338;cg13074687
Pongo sp.	GUCY2D	NM_000180	17	7907007	7907439	2	cg12504247;cg03747002
Pongo sp.	NTN1	NM_004822	17	8957664	8958090	2	cg02172028;cg12146150
Pongo sp.	ULK2;ULK2	NM_014683;NM_001142610	17	19772177	19772219	2	cg16567202;cg17447791
Pongo sp.	PROCA1;PROCA1	NM_152465;NM_152465	17	27038861	27039032	2	cg02685896;cg03049691
Pongo sp.	TLCD1;TLCD1;NEK8	NM_001160407;NM_138463;NM_178170	17	27054515	27055507	2	cg23162510;cg14557909
Pongo sp.	ERAL1	NM_005702	17	27181503	27181559	2	cg01065960;cg06234624
Pongo sp.	RAB11FIP4	NM_032932	17	29719290	29719312	2	cg12243452;cg10149836
Pongo sp.	TTC25;CNP	NM_031421;NM_033133	17	40117578	40118587	3	cg05182416;cg08539620;cg13997278
Pongo sp.	DNAJC7;DNAJC7;DNAJC7;NKIRAS2	NM_001144766;NR_029431;NM_003315;NM_001001349	17	40169995	40170084	2	cg07202281;cg06708560
Pongo sp.	PLEKHH3	NM_024927	17	40824241	40824361	2	cg03862414;cg24455236
Pongo sp.	LOC100133991;FMNL1	NR_024434;NM_005892	17	43324322	43324793	4	cg11969213;cg03785666;cg16792613;cg06729642
Pongo sp.	NFE2L1	NM_003204	17	46124684	46124771	2	cg03715070;cg05340686
Pongo sp.	COL1A1	NM_000088	17	48268233	48268237	2	cg03053980;cg21847118
Pongo sp.	EME1;EME1;MRPL27	NM_152463;NM_001166131;NM_016504	17	48450910	48450912	2	cg23756381;cg07327144
Pongo sp.	ACSF2	NM_025149	17	48503057	48504157	3	cg14672994;cg23674344;cg06520003
Pongo sp.	CACNA1G;CACNA1G;CACNA1G;CACNA1G;CACNA1G;CACNA1G;CACNA1G;CACNA1G;CACNA1G;CACNA1G;CACNA1G;CACNA1G;CACNA1G;CACNA1G;CACNA1G	NM_198384;NM_198397;NM_198396;NM_198379;NM_198383;NM_198380;NM_198387;NM_198378;NM_198377;NM_198386;NM_198376;NM_198385;NM_018896;NM_198388;NM_198382	17	48637194	48637445	3	cg11071401;cg09529433;cg01811187
Pongo sp.	CD79B;CD79B;CD79B;CD79B;CD79B;CD79B	NM_021602;NM_001039933;NM_001039933;NM_000626;NM_000626;NM_021602	17	62009628	62009835	3	cg04602992;cg08355301;cg09648933
Pongo sp.	BTBD17	NM_001080466	17	72352828	72353536	4	cg12975790;cg25019648;cg09267483;cg12467933
Pongo sp.	GPRC5C	NM_022036	17	72426361	72426840	2	cg05843788;cg01750157
Pongo sp.	ITGB4;ITGB4;ITGB4	NM_001005731;NM_001005619;NM_000213	17	73729655	73729676	2	cg06128893;cg00145838
Pongo sp.	AANAT;AANAT	NM_001088;NM_001166579	17	74463560	74463681	2	cg16081441;cg09382492
Pongo sp.	TBC1D16	NM_019020	17	77952247	77952453	2	cg06856735;cg18658151
Pongo sp.	GNG7	NM_052847	19	2578938	2579221	3	cg27107970;cg24218925;cg22746789
Pongo sp.	MAPK4	NM_002747	18	48255506	48256146	4	cg14613786;cg05941575;cg19962075;cg00019841
Pongo sp.	PLIN5	NM_001013706	19	4531722	4531790	2	cg23254302;cg22452122
Pongo sp.	PLIN3;PLIN3;PLIN3	NM_005817;NM_001164189;NM_001164194	19	4867859	4868007	3	cg01486333;cg18356159;cg26006440
Pongo sp.	CLEC4GP1	NR_002931	19	7853851	7854482	3	cg21227085;cg00970558;cg00371453
Pongo sp.	MYO1F	NM_012335	19	8591721	8591776	2	cg05905531;cg08283130
Pongo sp.	ACTL9	NM_178525	19	8808663	8809175	2	cg02825211;cg01621764
Pongo sp.	KANK2;KANK2	NM_001136191;NM_015493	19	11280822	11280913	2	cg21562035;cg12933521
Pongo sp.	RAB3D	NM_004283	19	11450511	11450592	3	cg20780953;cg18861421;cg25424659
Pongo sp.	MAST1	NM_014975	19	12958338	12958803	3	cg16963426;cg00706441;cg13344344
Pongo sp.	LYL1;LYL1	NM_005583;NM_005583	19	13213428	13213451	2	cg12134570;cg15013019
Pongo sp.	CACNA1A;CACNA1A	NM_001127222;NM_001127221	19	13614882	13615439	2	cg25766748;cg10243075
Pongo sp.	PTGER1	NM_000955	19	14586317	14586329	2	cg24360651;cg03949996
Pongo sp.	SLC1A6	NM_005071	19	15083667	15084527	3	cg08901242;cg11264635;cg01007458
Pongo sp.	AKAP8L	NM_014371	19	15528589	15529452	2	cg08097581;cg07600858
Pongo sp.	ISYNA1;ISYNA1;ISYNA1	NM_001170938;NM_001170939;NM_016368	19	18549131	18549136	3	cg15073853;cg21962901;cg11102782
Pongo sp.	COMP	NM_000095	19	18896581	18896632	2	cg04273661;cg23461216
Pongo sp.	HAPLN4	NM_023002	19	19369327	19370064	2	cg17921484;cg00362665
Pongo sp.	HAPLN4	NM_023002	19	19371900	19371974	3	cg13523818;cg14128641;cg21131022
Pongo sp.	YJEFN3	NM_198537	19	19639970	19640075	2	cg11244672;cg20098710
Pongo sp.	HSPB6	NM_144617	19	36246395	36246402	2	cg16615829;cg18229178
Pongo sp.	LRFN3	NM_024509	19	36435543	36435729	3	cg21035402;cg12260643;cg03502812
Pongo sp.	ZNF540	NM_152606	19	38042009	38042154	3	cg20700792;cg23200342;cg03320255
Pongo sp.	SPRED3	NM_001042522	19	38886554	38886667	2	cg27549878;cg14542583
Pongo sp.	HNRNPUL1	NM_144732	19	41768075	41768080	2	cg13668129;cg03047121
Pongo sp.	ZNF575	NM_174945	19	44039345	44039475	2	cg17970176;cg04798919
Pongo sp.	LYPD5	NM_182573	19	44324467	44324481	2	cg14794281;cg03955483
Pongo sp.	NKPD1	NM_198478	19	45663415	45663488	3	cg01969586;cg27137955;cg03711854
Pongo sp.	SIX5	NM_175875	19	46270412	46270700	2	cg25686087;cg14282004
Pongo sp.	ZNF114	NM_153608	19	48775228	48775232	2	cg22219225;cg16246915
Pongo sp.	GRIN2D	NM_000836	19	48917816	48918205	2	cg10161743;cg23444265
Pongo sp.	LMTK3	NM_001080434	19	49004677	49004834	3	cg03994651;cg01410876;cg04731544
Pongo sp.	FUT2;FUT2;FUT2;FUT2	NM_000511;NM_001097638;NM_000511;NM_001097638	19	49199234	49200058	2	cg04660111;cg08619932
Pongo sp.	HRC	NM_002152	19	49654467	49655323	3	cg15439442;cg08826281;cg24078905
Pongo sp.	DKKL1;TEAD2	NM_014419;NM_003598	19	49866856	49867114	3	cg22750364;cg27024876;cg21589115
Pongo sp.	VRK3;ZNF473;ZNF473;VRK3	NM_016440;NM_015428;NM_001006656;NM_001025778	19	50528878	50528888	2	cg02396668;cg22238717
Pongo sp.	FLJ26850	NR_027257	19	50553883	50554510	4	cg07655045;cg27397787;cg20971220;cg18756179
Pongo sp.	TMC4;TMC4	NM_144686;NM_001145303	19	54668230	54668390	3	cg12559208;cg22710065;cg05529181
Pongo sp.	SBK2	NM_001101401	19	56048453	56048518	2	cg26288449;cg08889843
Pongo sp.	ZNF418	NM_133460	19	58446436	58446898	2	cg08648727;cg18673377
Pongo sp.	ZNF135;ZNF135;ZNF135;ZNF135;ZNF135	NM_001164527;NM_003436;NM_001164529;NM_007134;NM_001164530	19	58570468	58570995	3	cg16638540;cg18430128;cg22457238
Pongo sp.	ProSAPiP1	NM_014731	20	3145356	3145597	3	cg13598480;cg20821980;cg17153082
Pongo sp.	FERMT1	NM_017671	20	6104261	6104274	3	cg07718903;cg15692360;cg26758396
Pongo sp.	COX4I2	NM_032609	20	30225517	30225706	3	cg27413508;cg17116120;cg08918020
Pongo sp.	C20orf160	NM_080625	20	30605656	30605916	3	cg08258066;cg14162940;cg23929284
Pongo sp.	PROCR	NM_006404	20	33762631	33762943	3	cg23842941;cg03152500;cg15400591
Pongo sp.	ERGIC3;ERGIC3	NM_198398;NM_015966	20	34129456	34129465	2	cg00340102;cg13010299
Pongo sp.	TGM2;TGM2	NM_198951;NM_004613	20	36793996	36794002	2	cg06447795;cg16566165
Pongo sp.	KCNS1	NM_002251	20	43726431	43727355	4	cg16856453;cg07160746;cg19702785;cg06369624
Pongo sp.	MMP9	NM_004994	20	44640803	44641161	2	cg20674635;cg23303369
Pongo sp.	PCK1	NM_002591	20	56135615	56136569	2	cg27661711;cg16101800
Pongo sp.	C20orf85;C20orf85	NM_178456;NM_178456	20	56726000	56726093	2	cg18562935;cg15310873
Pongo sp.	GNAS;GNASAS	NM_016592;NR_002785	20	57426264	57426395	3	cg09123158;cg08166863;cg11285807
Pongo sp.	CTSZ	NM_001336	20	57581903	57582581	2	cg06385087;cg07631828
Pongo sp.	PTK6	NM_005975	20	62168727	62168831	2	cg21578195;cg17474524
Pongo sp.	UCKL1;ZNF512B	NM_017859;NM_020713	20	62588587	62588672	2	cg15028052;cg20593868
Pongo sp.	CHODL	NM_024944	21	19617873	19618088	2	cg11433319;cg17040471
Pongo sp.	DNAJC28;DNAJC28;DNAJC28	NM_001040192;NM_017833;NM_017833	21	34863711	34864352	2	cg04383274;cg15828558
Pongo sp.	KCNE1;KCNE1;KCNE1	NM_000219;NM_001127669;NM_001127668	21	35832180	35832364	2	cg08468911;cg03123557
Pongo sp.	WDR4;WDR4	NM_033661;NM_018669	21	44299600	44300005	2	cg20271681;cg19388101
Pongo sp.	TBX1;TBX1;TBX1	NM_080647;NM_005992;NM_080646	22	19751899	19752522	3	cg24345184;cg00720629;cg17338254
Pongo sp.	C22orf45;C22orf45;UPB1	NR_028483;NR_028484;NM_016327	22	24891166	24891338	2	cg18495047;cg27126059
Pongo sp.	SEC14L4;SEC14L4;SEC14L4;SEC14L4	NM_174977;NM_001161368;NM_001161368;NM_174977	22	30901640	30901886	3	cg00093544;cg03014622;cg07217063
Pongo sp.	SYN3	NM_001135774	22	33454564	33454632	4	cg18500733;cg10170495;cg19681718;cg00099240
Pongo sp.	CACNG2	NM_006078	22	36960779	36960937	2	cg22496723;cg04933168
Pongo sp.	KDELR3;KDELR3	NM_006855;NM_016657	22	38863905	38863908	2	cg01133262;cg23583739
Pongo sp.	TEF	NM_001145398	22	41763280	41763370	2	cg26297819;cg18503793
Pongo sp.	SCUBE1	NM_173050	22	43623455	43623494	2	cg05855065;cg17524478
Pongo sp.	UPK3A;UPK3A	NM_001167574;NM_006953	22	45681015	45681036	2	cg16891104;cg11523020
Pongo sp.	SMC1B;RIBC2	NM_148674;NM_015653	22	45809375	45809402	2	cg07869795;cg07636688
Pongo sp.	PIM3	NM_001001852	22	50357214	50357265	2	cg20698113;cg08507178
