# Supplementary material for: Dynamics of DNA Methylation in Recent Human and Great Ape Evolution
Source: PLoS Genet. 2013 Sep 5;9(9):e1003763. doi: 10.1371/journal.pgen.1003763 (PMC3764194; doi:10.1371/journal.pgen.1003763)
Supplement: Table S4 — Results of GREAT analysis showing GO terms significantly associated with methylation changes in human, Pan species, and Pongo species. All GO terms shown have p<0.05 (5% FDR). (XLS) [file pgen.1003763.s010.xls]

## Sheet: Human
Table S4. Results of GREAT analysis.
GO terms significantly enriched associated with methylation changes specific to Human. All GO terms shown have p<0.05 (5% FDR).
Go term ID	GO term description	Raw p-value	Hyper Bonferroni-corrected p-value	Hyper FDR-corrected q-value	Fold enrichment above background	# of differentially methylated regions	Regions interrogated in background	Genes within differentially methylated regions	Genes with background regions	Number of genes annotated in GO category	Gene names hit
GO:0060876	semicircular canal formation	5.240196e-8	3.802286e-4	3.802286e-4	1.796286e+1	7	17	1	2	2	HOXA1
GO:0021754	facial nucleus development	4.155404e-7	3.015161e-3	1.507581e-3	1.388039e+1	7	22	1	3	3	HOXA1
GO:0021570	rhombomere 4 development	8.038675e-7	5.832863e-3	1.944288e-3	1.026449e+1	8	34	2	3	3	HOXA1,HOXB2
GO:0045776	negative regulation of blood pressure	1.571409e-6	1.140214e-2	2.850536e-3	5.155574e+0	13	110	5	25	31	ADORA1,CALCA,CNR1,DRD3,UCN
GO:0045909	positive regulation of vasodilation	5.694396e-6	4.131854e-2	8.263707e-3	5.453011e+0	11	88	3	13	17	CALCA,NOS1,UCN
GO:0045651	positive regulation of macrophage differentiation	7.845312e-6	5.692558e-2	9.487597e-3	1.189748e+1	6	22	2	4	4	CALCA,PF4
GO:0042756	drinking behavior	1.562143e-5	1.133491e-1	1.619273e-2	1.454136e+1	5	15	1	2	8	UCN
GO:0007632	visual behavior	2.080496e-5	1.509608e-1	1.887010e-2	3.296042e+0	17	225	7	34	35	ADAM2,ATP1A3,CACNA1E,DRD3,HOXA1,NPHP1,RGS14
GO:0030157	pancreatic juice secretion	2.237838e-5	1.623775e-1	1.804195e-2	1.006710e+1	6	26	2	6	7	FAM188B,UCN
GO:0048702	embryonic neurocranium morphogenesis	2.665334e-5	1.933966e-1	1.933966e-2	7.829964e+0	7	39	1	5	5	HOXA1
GO:0042312	regulation of vasodilation	2.824257e-5	2.049281e-1	1.862983e-2	4.256008e+0	12	123	4	22	27	ADORA1,CALCA,NOS1,UCN
GO:0010523	negative regulation of calcium ion transport into cytosol	4.353333e-5	3.158778e-1	2.632315e-2	9.025673e+0	6	29	2	3	3	CALCA,NOS1
GO:0047484	regulation of response to osmotic stress	4.729458e-5	3.431695e-1	2.639765e-2	3.271806e+1	3	4	1	1	2	TRPV4
GO:0021612	facial nerve structural organization	5.909486e-5	4.287923e-1	3.062802e-2	5.915130e+0	8	59	2	4	4	HOXA1,HOXB2
GO:0021546	rhombomere development	7.214095e-5	5.234547e-1	3.489698e-2	4.172739e+0	11	115	3	7	7	GBX2,HOXA1,HOXB2
GO:0001983	baroreceptor response to increased systemic arterial blood pressure	7.329917e-5	5.318588e-1	3.324117e-2	1.090602e+1	5	20	1	3	3	CALCA
GO:0021610	facial nerve morphogenesis	8.480141e-5	6.153190e-1	3.619524e-2	5.628914e+0	8	62	2	5	5	HOXA1,HOXB2
GO:0050965	detection of temperature stimulus involved in sensory perception of pain	9.385527e-5	6.810138e-1	3.783410e-2	7.931652e+0	6	33	2	6	6	ADORA1,CALCA
GO:0046689	response to mercury ion	9.519282e-5	6.907191e-1	3.635364e-2	5.539566e+0	8	63	4	12	13	ALB,AQP2,FAM188B,PGAM2
GO:0045986	negative regulation of smooth muscle contraction	1.117593e-4	8.109255e-1	4.054627e-2	7.698368e+0	6	34	2	7	9	ADORA1,CALCA
GO:0071476	cellular hypotonic response	1.162086e-4	8.432096e-1	4.015284e-2	2.617445e+1	3	5	1	2	3	TRPV4
GO:0032730	positive regulation of interleukin-1 alpha production	1.198401e-4	8.695598e-1	3.952544e-2	9.914565e+0	5	22	1	3	3	CALCA
GO:0048857	neural nucleus development	1.481794e-4	1.000000e+0	4.674738e-2	4.619021e+0	9	85	3	9	9	ALDH1A3,HOXA1,HOXB2

## Sheet: Pan sp.
Table S4. Results of GREAT analysis.
GO terms significantly enriched associated with methylation changes specific to Pan sp. All GO terms shown have p<0.05 (5% FDR).
Go term ID	GO term description	Raw p-value	Hyper Bonferroni-corrected p-value	Hyper FDR-corrected q-value	Fold enrichment above background	# of differentially methylated regions	Regions interrogated in background	Genes within differentially methylated regions	Genes with background regions	Number of genes annotated in GO category	Gene names hit
GO:0060574	intestinal epithelial cell maturation	3.402222e-24	2.468652e-20	2.468652e-20	4.766399e+1	16	27	1	2	2	HOXA5
GO:0060480	lung goblet cell differentiation	7.846823e-24	5.693655e-20	2.846827e-20	4.596171e+1	16	28	1	2	2	HOXA5
GO:0060482	lobar bronchus development	3.664806e-23	2.659183e-19	8.863944e-20	4.289759e+1	16	30	1	3	3	HOXA5
GO:0002069	columnar/cuboidal epithelial cell maturation	1.479999e-22	1.073887e-18	2.684718e-19	4.021649e+1	16	32	1	3	3	HOXA5
GO:0060576	intestinal epithelial cell development	2.074945e-19	1.505580e-15	3.011160e-16	2.797669e+1	16	46	1	5	5	HOXA5
GO:0010870	positive regulation of receptor biosynthetic process	6.766890e-19	4.910055e-15	8.183426e-16	2.626383e+1	16	49	1	7	9	HOXA5
GO:0045647	negative regulation of erythrocyte differentiation	6.766890e-19	4.910055e-15	8.183426e-16	2.626383e+1	16	49	1	4	6	HOXA5
GO:0060535	trachea cartilage morphogenesis	9.836445e-19	7.137324e-15	8.921656e-16	2.573856e+1	16	50	1	4	4	HOXA5
GO:0060534	trachea cartilage development	2.022822e-18	1.467760e-14	1.630844e-15	2.474861e+1	16	52	1	5	5	HOXA5
GO:0060435	bronchiole development	2.864114e-18	2.078201e-14	2.078201e-15	2.428166e+1	16	53	1	3	3	HOXA5
GO:0002066	columnar/cuboidal epithelial cell development	4.023084e-18	2.919150e-14	2.653773e-15	2.383200e+1	16	54	1	8	8	HOXA5
GO:0003016	respiratory system process	6.294578e-17	4.567346e-13	3.513343e-14	2.042743e+1	16	63	1	8	8	HOXA5
GO:0010869	regulation of receptor biosynthetic process	1.271820e-14	9.228326e-11	6.591661e-12	1.496428e+1	16	86	1	13	16	HOXA5
GO:0060575	intestinal epithelial cell differentiation	9.184952e-14	6.664601e-10	4.165376e-11	1.326730e+1	16	97	1	9	9	HOXA5
GO:0002070	epithelial cell maturation	1.279320e-13	9.282746e-10	5.460439e-11	1.299927e+1	16	99	1	12	12	HOXA5
GO:0060644	mammary gland epithelial cell differentiation	2.085452e-13	1.513204e-9	8.406689e-11	1.139467e+1	17	120	2	12	13	HOXA5,MGMT
GO:0016525	negative regulation of angiogenesis	1.315986e-12	9.548794e-9	5.025681e-10	8.043299e+0	20	200	4	43	47	BAI2,CXCL10,HOXA5,NPPB
GO:0045646	regulation of erythrocyte differentiation	3.196703e-11	2.319528e-7	1.159764e-8	8.388717e+0	17	163	2	24	29	HOXA5,TAL1
GO:0002065	columnar/cuboidal epithelial cell differentiation	3.734957e-11	2.710085e-7	1.290517e-8	9.062872e+0	16	142	1	17	18	HOXA5
GO:0060439	trachea morphogenesis	8.590458e-11	6.233236e-7	2.710103e-8	8.579519e+0	16	150	1	8	8	HOXA5
GO:0060484	lung-associated mesenchyme development	1.158416e-10	8.405466e-7	3.502278e-8	8.411293e+0	16	153	1	9	9	HOXA5
GO:0033599	regulation of mammary gland epithelial cell proliferation	2.488661e-10	1.805772e-6	7.223090e-8	7.993341e+0	16	161	1	14	15	HOXA5
GO:0060487	lung epithelial cell differentiation	8.564220e-10	6.214198e-6	2.390076e-7	7.353873e+0	16	175	1	15	17	HOXA5
GO:0060479	lung cell differentiation	1.294599e-9	9.393610e-6	3.479115e-7	7.149599e+0	16	180	1	16	18	HOXA5
GO:0060438	trachea development	5.152160e-9	3.738407e-5	1.289106e-6	6.499636e+0	16	198	1	13	14	HOXA5
GO:0030878	thyroid gland development	2.491411e-8	1.807768e-4	6.025893e-6	5.115879e+0	18	283	3	17	18	HOXA5,PAX8,TBX1
GO:0035264	multicellular organism growth	1.938446e-7	1.406536e-3	4.537214e-5	4.715037e+0	17	290	2	41	46	ARID5B,HOXA5
GO:0045638	negative regulation of myeloid cell differentiation	3.847595e-7	2.791815e-3	8.724422e-5	4.258217e+0	18	340	3	46	53	C1QC,CALCA,HOXA5
GO:0060441	epithelial tube branching involved in lung morphogenesis	4.627898e-7	3.358003e-3	1.017577e-4	4.696817e+0	16	274	1	19	19	HOXA5
GO:0060428	lung epithelium development	6.776362e-7	4.916928e-3	1.446155e-4	4.563574e+0	16	282	1	22	24	HOXA5
GO:0048286	lung alveolus development	7.328452e-7	5.317525e-3	1.519293e-4	4.286398e+0	17	319	2	33	36	ADA,HOXA5
GO:0045639	positive regulation of myeloid cell differentiation	1.153112e-6	8.366981e-3	2.324161e-4	3.944942e+0	18	367	3	49	54	CALCA,HOXA5,TAL1
GO:0045765	regulation of angiogenesis	3.158177e-6	2.291573e-2	6.193441e-4	3.062846e+0	23	604	7	111	124	ANXA3,BAI2,CCR3,CXCL10,HOXA5,NPPB,UTS2R
GO:0048469	cell maturation	1.916150e-5	1.390358e-1	3.658838e-3	3.093577e+0	19	494	4	81	99	EPHA8,HOXA5,MAEA,MTCH1
GO:0051953	negative regulation of amine transport	2.236787e-5	1.623013e-1	4.161571e-3	6.918967e+0	8	93	5	14	15	ADRA2A,CNR1,GABBR1,SLC18A1,SNCA
GO:0060425	lung morphogenesis	3.102779e-5	2.251376e-1	5.628441e-3	3.368921e+0	16	382	1	33	33	HOXA5
GO:0061180	mammary gland epithelium development	3.139057e-5	2.277700e-1	5.555365e-3	3.093577e+0	18	468	3	49	54	HOXA5,MGMT,MSX2
GO:0033602	negative regulation of dopamine secretion	3.243593e-5	2.353551e-1	5.603693e-3	1.340550e+1	5	30	2	3	3	CNR1,GABBR1
GO:0032844	regulation of homeostatic process	4.252073e-5	3.085304e-1	7.175126e-3	2.338654e+0	28	963	13	186	212	ADA,ADRA2A,C11orf9,CACNA1G,CALCA,CNR1,HOXA5,HTR2A,NPPB,P2RX2,SNCA,TAL1,UTS2R
GO:0009785	blue light signaling pathway	6.331694e-5	4.594277e-1	1.044154e-2	1.787400e+1	4	18	1	2	2	CRY2
GO:0014059	regulation of dopamine secretion	1.086162e-4	7.881191e-1	1.751376e-2	5.547103e+0	8	116	5	15	17	CNR1,GABBR1,HTR2A,SLC18A1,SNCA
GO:0033604	negative regulation of catecholamine secretion	1.480204e-4	1.000000e+0	2.334861e-2	7.540593e+0	6	64	3	8	8	ADRA2A,CNR1,GABBR1
GO:0032811	negative regulation of epinephrine secretion	2.383702e-4	1.000000e+0	3.680030e-2	8.936999e+0	5	45	2	5	5	ADRA2A,GABBR1
GO:0009637	response to blue light	2.442373e-4	1.000000e+0	3.692054e-2	1.286928e+1	4	25	1	3	3	CRY2
GO:0014060	regulation of epinephrine secretion	2.647131e-4	1.000000e+0	3.919915e-2	8.742716e+0	5	46	2	6	6	ADRA2A,GABBR1
GO:0045637	regulation of myeloid cell differentiation	3.264895e-4	1.000000e+0	4.738016e-2	2.359068e+0	21	716	5	103	118	C1QC,CALCA,HOXA5,L3MBTL1,TAL1

## Sheet: Pongo sp.
Table S4. Results of GREAT analysis.
GO terms significantly enriched associated with methylation changes specific to Pongo sp. All GO terms shown have p<0.05 (5% FDR).
Go term ID	GO term description	Raw p-value	Hyper Bonferroni-corrected p-value	Hyper FDR-corrected q-value	Fold enrichment above background	# of differentially methylated regions	Regions interrogated in background	Genes within differentially methylated regions	Genes with background regions	Number of genes annotated in GO category	Gene names hit
GO:0000052	citrulline metabolic process	2.355820e-10	1.709383e-6	1.709383e-6	7.564137e+0	15	36	2	3	9	DDAH2,PADI6
GO:0006527	arginine catabolic process	1.847317e-9	1.340413e-5	6.702066e-6	5.822958e+0	17	53	3	5	8	DDAH2,NOS1,NOS2
GO:0006525	arginine metabolic process	7.236224e-8	5.250604e-4	1.750201e-4	4.676012e+0	17	66	3	8	12	DDAH2,NOS1,NOS2
GO:0006809	nitric oxide biosynthetic process	7.852512e-8	5.697783e-4	1.424446e-4	4.415821e+0	18	74	4	9	12	DDAH2,GCHFR,NOS1,NOS2
GO:0035803	egg coat formation	1.430307e-7	1.037831e-3	2.075662e-4	9.076964e+0	9	18	2	2	3	IHH,VMO1
GO:0030704	vitelline membrane formation	1.430307e-7	1.037831e-3	2.075662e-4	9.076964e+0	9	18	2	2	2	IHH,VMO1
GO:0033602	negative regulation of dopamine secretion	2.762195e-6	2.004249e-2	2.863212e-3	6.051310e+0	10	30	2	3	3	CNR1,GABBR1
GO:0046209	nitric oxide metabolic process	4.694527e-6	3.406349e-2	4.257936e-3	3.157205e+0	20	115	6	18	24	CALM1,CAV1,DDAH2,GCHFR,NOS1,NOS2
GO:0007263	nitric oxide mediated signal transduction	1.701361e-5	1.234508e-1	1.371675e-2	3.377475e+0	16	86	3	9	13	DDAH2,MAFA,PDX1
GO:0009065	glutamine family amino acid catabolic process	2.200502e-5	1.596684e-1	1.596684e-2	3.053932e+0	18	107	4	15	20	DDAH2,NOS1,NOS2,PRODH
GO:0001578	microtubule bundle formation	3.299715e-5	2.394273e-1	2.176612e-2	3.746049e+0	13	63	6	15	22	BBS2,NAV1,PSRC1,RP1,RSPH4A,TPPP3
GO:2000195	negative regulation of female gonad development	4.079004e-5	2.959725e-1	2.466438e-2	5.105792e+0	9	32	1	3	3	WT1
GO:2000194	regulation of female gonad development	4.079004e-5	2.959725e-1	2.466438e-2	5.105792e+0	9	32	1	3	4	WT1
GO:0007354	zygotic determination of anterior/posterior axis, embryo	7.366387e-5	5.345050e-1	3.817893e-2	4.322364e+0	10	42	2	3	3	PCSK6,WT1
GO:0007141	male meiosis I	7.366387e-5	5.345050e-1	3.817893e-2	4.322364e+0	10	42	2	9	11	CCNA1,REC8
GO:0072301	regulation of metanephric glomerular mesangial cell proliferation	8.836270e-5	6.411598e-1	4.007248e-2	4.668153e+0	9	35	1	2	2	WT1
