# Supplementary material for: Dynamics of DNA Methylation in Recent Human and Great Ape Evolution
Source: PLoS Genet. 2013 Sep 5;9(9):e1003763. doi: 10.1371/journal.pgen.1003763 (PMC3764194; doi:10.1371/journal.pgen.1003763)
Supplement: Table S5 — CpG sites on the X chromosome showing gender-specific methylation changes. (XLS) [file pgen.1003763.s011.xls]

## Sheet: Sheet1
Table S5. CpG sites on the X chromosome showing gender-specific methylation changes.
Genus with different pattern	Probe ID	Human female mean β-value	Pan sp. sp. female mean β-value	Gorilla sp. Female mean β-value	Pongo sp. Female mean β-value	Human male mean β-value	Pan sp. sp. Male mean β-value	Gorilla sp. Male mean β-value	Pongo sp. Male mean beta value	Human mean β-value difference	Pan sp. sp.mean β-value difference	Gorilla sp. mean β-value difference	Pongo sp.mean β-value difference	Chromosome, hg19	Start, hg19	UCSC_RefGene_Name	UCSC_RefGene_Accession
Human	cg02812399	0.404471	0.396645	0.435986	0.333358	0.357839	0.278942	0.243181	0.211204	0.0466322	0.117703	0.192805	0.122155	X	21676081	KLHL34;KLHL34	NM_153270;NM_153270
Human	cg20063650	0.772995	0.767989	0.747632	0.732398	0.868085	0.903387	0.876527	0.843622	-0.09509	-0.135398	-0.128894	-0.111223	X	22290920	ZNF645	NM_152577
Human	cg10308137	0.0209672	0.00980392	0.00798648	0.00980392	0.0175172	0.198042	0.192043	0.197036	0.00344996	-0.188238	-0.184057	-0.187232	X	23801074	SAT1;SAT1	NR_027783;NM_002970
Human	cg11115577	0.793626	0.738296	0.731403	0.779405	0.857627	0.901441	0.89682	0.889413	-0.0640009	-0.163144	-0.165417	-0.110008	X	25017926
Human	cg14246142	0.780108	0.58189	0.690342	0.747535	0.698572	0.477462	0.575899	0.431983	0.081536	0.104427	0.114443	0.315552	X	35641087
Human	cg12409683	0.65756	0.580267	0.542934	0.657165	0.73735	0.814161	0.830338	0.823918	-0.0797894	-0.233894	-0.287404	-0.166754	X	39874765
Human	cg13223227	0.537454	0.4684	0.567402	0.608607	0.466981	0.363464	0.17701	0.499562	0.0704728	0.104935	0.390392	0.109045	X	43741310	MAOB	NM_000898
Human	cg01962414	0.692365	0.646537	0.623085	0.721413	0.788632	0.855848	0.844841	0.831591	-0.0962668	-0.209311	-0.221756	-0.110178	X	48689617	PCSK1N	NM_013271
Human	cg06774787	0.400885	0.44337	0.439803	0.382106	0.319047	0.248971	0.235542	0.185295	0.0818378	0.194399	0.204261	0.19681	X	56258973	KLF8;KLF8;KLF8;KLF8	NM_001159296;NM_001159296;NM_007250;NM_007250
Human	cg00724728	0.762003	0.727208	0.757248	0.679599	0.804724	0.834312	0.86109	0.832958	-0.0427211	-0.107104	-0.103841	-0.153359	X	67867238	STARD8;STARD8	NM_001142503;NM_014725
Human	cg22396161	0.790834	0.788504	0.733395	0.682614	0.851965	0.907688	0.895198	0.898366	-0.0611311	-0.119184	-0.161802	-0.215752	X	77303876	ATP7A	NM_000052
Human	cg15847896	0.806501	0.728165	0.675241	0.751006	0.883921	0.877471	0.801909	0.856386	-0.0774207	-0.149305	-0.126668	-0.10538	X	100607195	BTK	NM_000061
Human	cg09665904	0.16308	0.219086	0.289776	0.225319	0.0761246	0.0927049	0.121444	0.105055	0.0869552	0.126381	0.168332	0.120264	X	113816090
Human	cg26623411	0.189523	0.233318	0.284418	0.25726	0.0997588	0.102898	0.116206	0.116876	0.0897646	0.13042	0.168213	0.140384	X	113816093
Human	cg26383972	0.377604	0.512666	0.525092	0.536599	0.296331	0.217477	0.320683	0.277754	0.0812733	0.29519	0.204409	0.258845	X	113817409	HTR2C	NM_000868
Human	cg26071755	0.261173	0.369407	0.453027	0.39414	0.214671	0.169952	0.254765	0.194657	0.046502	0.199455	0.198262	0.199482	X	113817830	HTR2C	NM_000868
Human	cg00202711	0.308066	0.392185	0.540489	0.369239	0.271872	0.179093	0.419634	0.197002	0.036194	0.213091	0.120855	0.172237	X	113818410	HTR2C	NM_000868
Human	cg11116781	0.0051108	0.00830242	0.00537194	0.00715334	0.0852817	0.138418	0.137893	0.121753	-0.0801709	-0.130116	-0.132521	-0.114599	X	123094384	STAG2;STAG2;STAG2;STAG2	NM_001042751;NM_001042749;NM_006603;NM_001042750
Human	cg02534780	0.650647	0.474477	0.653644	0.449964	0.5708	0.365598	0.468763	0.247945	0.0798471	0.108879	0.184881	0.202018	X	130205510	FLJ30058	NM_144967
Human	cg03165260	0.810181	0.849946	0.890611	0.909873	0.75168	0.712667	0.761481	0.794438	0.0585007	0.137279	0.12913	0.115435	X	150348083	GPR50	NM_004224
Human	cg26320895	0.00531673	0.0366562	0.047836	0.000721977	0.0661845	0.138272	0.162763	0.117379	-0.0608678	-0.101616	-0.114927	-0.116657	X	152938879	PNCK;PNCK	NM_001039582;NM_001135740
Human	cg11452781	0.181523	0.317673	0.417778	0.42023	0.0826977	0.0794305	0.0614112	0.0727539	0.0988251	0.238243	0.356367	0.347476	X	153979598	GAB3;GAB3	NM_080612;NM_001081573
Pan sp.	cg15027721	0.929338	0.890299	0.954528	0.966902	0.821258	0.846721	0.832184	0.796004	0.10808	0.043578	0.122344	0.170898	X	7137413	STS	NM_000351
Pan sp.	cg08836298	0.47059	0.120377	0.461945	0.463938	0.0845752	0.139374	0.136048	0.0813427	0.386015	-0.0189971	0.325898	0.382595	X	10588200	MID1;MID1;MID1	NM_001098624;NM_000381;NM_033290
Pan sp.	cg19593957	0.402222	0.164539	0.432241	0.436129	0.11202	0.11078	0.165825	0.12204	0.290202	0.0537594	0.266416	0.31409	X	10588208	MID1;MID1;MID1	NM_001098624;NM_000381;NM_033290
Pan sp.	cg03188519	0.616462	0.649743	0.540999	0.394179	0.465101	0.592626	0.325122	0.162911	0.151361	0.0571165	0.215877	0.231269	X	10851838	MID1	NM_033290
Pan sp.	cg06116593	0.938869	0.952358	0.927468	0.964236	0.820355	0.876953	0.742727	0.858861	0.118514	0.0754051	0.184741	0.105376	X	13058358	FAM9C	NM_174901
Pan sp.	cg26310256	0.331329	0.366441	0.424528	0.27036	0.122903	0.316923	0.239395	0.11855	0.208426	0.0495179	0.185132	0.15181	X	13588301	EGFL6;EGFL6	NM_001167890;NM_015507
Pan sp.	cg10996370	0.932501	0.969711	0.955673	0.971091	0.813223	0.875695	0.829823	0.828532	0.119278	0.0940159	0.125851	0.142559	X	15806025	INE2	NR_002725
Pan sp.	cg15514224	0.917568	0.917792	0.937515	0.969212	0.783614	0.820747	0.804109	0.837424	0.133953	0.0970455	0.133406	0.131789	X	16732246	CTPS2;CTPS2	NM_019857;NM_175859
Pan sp.	cg19425242	0.93524	0.949134	0.935823	0.971681	0.803041	0.857019	0.785105	0.86153	0.132199	0.0921149	0.150717	0.110151	X	16860764	CXorf15;CXorf15	NM_001168683;NM_018360
Pan sp.	cg12239742	0.313132	0.324371	0.502262	0.431552	0.163544	0.33953	0.355942	0.319122	0.149587	-0.0151585	0.14632	0.112431	X	18116923
Pan sp.	cg19845843	0.91469	0.922118	0.94983	0.966141	0.80147	0.868945	0.822374	0.842827	0.11322	0.0531733	0.127456	0.123314	X	18239282	BEND2	NM_153346
Pan sp.	cg04716051	0.394605	0.0883123	0.314402	0.196368	0.03306	0.0236553	0.0250027	0.0270331	0.361545	0.064657	0.289399	0.169335	X	18443256	CDKL5	NM_003159
Pan sp.	cg01885202	0.334789	0.0874296	0.247514	0.190579	0.0693251	0.0613186	0.0564585	0.0598552	0.265464	0.026111	0.191056	0.130723	X	18443457	CDKL5	NM_003159
Pan sp.	cg08476892	0.425376	0.148015	0.290894	0.174724	0.0865297	0.0885556	0.0728656	0.0691352	0.338847	0.0594594	0.218028	0.105589	X	18692821
Pan sp.	cg26368752	0.397958	0.0935874	0.280744	0.23522	0.0206808	0.027127	0.0208456	0.0312466	0.377277	0.0664604	0.259898	0.203974	X	30671338	GK;GK;GK	NM_001128127;NM_000167;NM_203391
Pan sp.	cg11707753	0.937127	0.967182	0.953146	0.928771	0.819196	0.889495	0.805022	0.778126	0.117931	0.0776867	0.148123	0.150646	X	31090939	FTHL17	NM_031894
Pan sp.	cg14759284	0.253131	0.189681	0.238649	0.262065	0.0879552	0.0918412	0.0837164	0.130956	0.165176	0.0978398	0.154933	0.131109	X	38080303	SRPX;SRPX;SRPX;SRPX	NM_001170751;NM_001170752;NM_006307;NM_001170750
Pan sp.	cg02770794	0.311084	0.112433	0.216243	0.252207	0.0815116	0.0618639	0.056291	0.126236	0.229572	0.0505695	0.159952	0.125971	X	39872204
Pan sp.	cg10622102	0.933924	0.955994	0.922189	0.825775	0.827616	0.875797	0.771423	0.685391	0.106308	0.0801974	0.150767	0.140384	X	40597477
Pan sp.	cg04342904	0.901512	0.934448	0.9468	0.945802	0.771747	0.86015	0.77149	0.83414	0.129765	0.0742972	0.17531	0.111661	X	46852029	PHF16;PHF16	NM_001077445;NM_014735
Pan sp.	cg23061435	0.501406	0.511824	0.523946	0.67744	0.395367	0.419902	0.403097	0.51532	0.106039	0.0919213	0.120849	0.16212	X	47079575	CDK16;CDK16	NM_033018;NM_006201
Pan sp.	cg15850513	0.927872	0.961106	0.949644	0.954593	0.775723	0.868913	0.812548	0.842292	0.152149	0.0921931	0.137096	0.112301	X	47091513	USP11	NM_004651
Pan sp.	cg03689540	0.867706	0.938213	0.921043	0.912187	0.692629	0.842121	0.783267	0.762746	0.175077	0.0960918	0.137776	0.149441	X	47516380	UXT;UXT	NM_153477;NM_004182
Pan sp.	cg24776295	0.654412	0.492518	0.452827	0.62203	0.505345	0.411379	0.312146	0.464077	0.149067	0.0811392	0.140681	0.157952	X	47662328
Pan sp.	cg24455325	0.902615	0.882566	0.899468	0.956939	0.737487	0.855793	0.751632	0.698585	0.165127	0.0267723	0.147836	0.258355	X	48323782	SLC38A5	NM_033518
Pan sp.	cg09013091	0.282843	0.141601	0.181022	0.202984	0.101825	0.0792306	0.0691607	0.0771906	0.181019	0.0623701	0.111861	0.125793	X	56589946	UBQLN2	NM_013444
Pan sp.	cg01864032	0.294163	0.183184	0.233286	0.265935	0.117618	0.0865732	0.0715157	0.0805244	0.176544	0.0966108	0.16177	0.18541	X	69674332	DLG3;DLG3;DLG3	NM_021120;NM_001166278;NM_020730
Pan sp.	cg02168925	0.921851	0.964366	0.954837	0.910024	0.802689	0.882179	0.824868	0.789452	0.119162	0.0821874	0.129969	0.120572	X	85226163	CHM;CHM	NM_000390;NM_001145414
Pan sp.	cg07897414	0.305497	0.188274	0.284384	0.340597	0.116484	0.131574	0.116941	0.169484	0.189013	0.0567002	0.167443	0.171114	X	86772895	KLHL4;KLHL4;KLHL4;KLHL4	NM_019117;NM_057162;NM_019117;NM_057162
Pan sp.	cg05699139	0.224972	0.165429	0.161539	0.223291	0.0865876	0.0748038	0.0483004	0.0780455	0.138384	0.090625	0.113239	0.145246	X	95940153	DIAPH2;DIAPH2	NM_006729;NM_007309
Pan sp.	cg15929297	0.667265	0.62516	0.601877	0.576564	0.519257	0.530295	0.412287	0.265948	0.148008	0.0948646	0.189589	0.310616	X	99667528
Pan sp.	cg26461352	0.350771	0.288383	0.307911	0.205134	0.179205	0.205525	0.166407	0.0431986	0.171566	0.0828583	0.141504	0.161935	X	100603561	TIMM8A;TIMM8A	NM_001145951;NM_004085
Pan sp.	cg01668907	0.820329	0.924968	0.90889	0.948006	0.702476	0.829124	0.77526	0.763171	0.117853	0.0958444	0.13363	0.184835	X	102192059	RAB40AL	NM_001031834
Pan sp.	cg20980660	0.507377	0.595617	0.455729	0.494114	0.257524	0.517148	0.292061	0.393468	0.249853	0.0784683	0.163668	0.100646	X	102531985	TCEAL5	NM_001012979
Pan sp.	cg14694234	0.92366	0.965026	0.951416	0.975039	0.762747	0.879982	0.843499	0.861208	0.160913	0.0850446	0.107917	0.113831	X	102839366	TCEAL4;TCEAL4;TCEAL4;TCEAL4	NM_001006937;NM_001006936;NM_024863;NM_001006935
Pan sp.	cg20085561	0.250039	0.151778	0.181798	0.153161	0.066747	0.058434	0.046501	0.0467822	0.183292	0.0933443	0.135297	0.106379	X	106960348	TSC22D3;TSC22D3;TSC22D3	NM_004089;NM_198057;NM_001015881
Pan sp.	cg18995182	0.273715	0.196845	0.278549	0.272029	0.103385	0.107352	0.0971144	0.120901	0.17033	0.089492	0.181435	0.151128	X	107682860	COL4A5;COL4A5;COL4A5;COL4A6;COL4A6	NM_033381;NM_033380;NM_000495;NM_033641;NM_001847
Pan sp.	cg09122412	0.241413	0.125678	0.174506	0.21822	0.0754327	0.0714493	0.0660469	0.0719289	0.16598	0.0542287	0.108459	0.146291	X	107683435	COL4A5;COL4A5;COL4A6;COL4A5	NM_033381;NM_000495;NM_001847;NM_033380
Pan sp.	cg13016553	0.502159	0.165732	0.458016	0.48374	0.0720442	0.0931488	0.0499659	0.0917662	0.430115	0.0725837	0.40805	0.391974	X	118987015	UPF3B;UPF3B	NM_023010;NM_080632
Pan sp.	cg21747330	0.575484	0.719774	0.800501	0.803313	0.317961	0.63704	0.54618	0.679569	0.257522	0.0827333	0.254321	0.123744	X	122319602	GRIA3;GRIA3	NM_007325;NM_000828
Pan sp.	cg07903515	0.929482	0.962177	0.962563	0.973583	0.799149	0.880207	0.841545	0.863454	0.130333	0.0819697	0.121018	0.110129	X	128975063	ZDHHC9;ZDHHC9	NM_001008222;NM_016032
Pan sp.	cg11822772	0.643616	0.971459	0.531103	0.588029	0.490362	0.881344	0.0586603	0.111296	0.153254	0.0901146	0.472443	0.476733	X	129402977	ZNF280C	NM_017666
Pan sp.	cg17828773	0.619703	0.919452	0.570285	0.62314	0.416654	0.829425	0.186841	0.234855	0.203049	0.0900268	0.383444	0.388285	X	129403036	ZNF280C	NM_017666
Pan sp.	cg19061228	0.920694	0.875569	0.921678	0.738886	0.790917	0.870892	0.787214	0.629305	0.129777	0.00467752	0.134464	0.109581	X	132539525	GPC4	NM_001448
Pan sp.	cg10418630	0.359459	0.165502	0.324502	0.235177	0.0819933	0.0694779	0.105855	0.060668	0.277465	0.0960243	0.218648	0.174509	X	132547691	GPC4	NM_001448
Pan sp.	cg15940237	0.207218	0.160803	0.224437	0.263372	0.0998497	0.101209	0.123175	0.144276	0.107369	0.059594	0.101262	0.119096	X	133371539	CCDC160	NM_001101357
Pan sp.	cg02569468	0.922292	0.952309	0.94603	0.970475	0.770342	0.855478	0.800701	0.837987	0.15195	0.0968307	0.145329	0.132488	X	133927855	FAM122B;FAM122B;FAM122B;FAM122B;FAM122B	NM_001170756;NM_001170757;NM_001166599;NM_001166600;NM_145284
Pan sp.	cg24148337	0.903868	0.947429	0.947879	0.974383	0.730268	0.902134	0.832029	0.857352	0.1736	0.0452955	0.11585	0.117031	X	134305815	CXorf48;CXorf48	NM_017863;NM_001031705
Pan sp.	cg06891491	0.504245	0.807576	0.404134	0.492501	0.174852	0.798808	0.107366	0.101183	0.329394	0.0087684	0.296768	0.391318	X	134429749	ZNF75D	NM_007131
Pan sp.	cg07419680	0.535823	0.793803	0.444031	0.429364	0.151698	0.868967	0.054864	0.0499371	0.384124	-0.0751638	0.389167	0.379427	X	134429972	ZNF75D	NM_007131
Pan sp.	cg03867952	0.911555	0.941851	0.928257	0.954824	0.803593	0.872244	0.771854	0.760425	0.107962	0.0696073	0.156403	0.194399	X	135180274
Pan sp.	cg13503613	0.782465	0.819636	0.802929	0.782475	0.885219	0.906801	0.919093	0.8832	-0.102754	-0.0871655	-0.116164	-0.100726	X	135278915	FHL1;FHL1;FHL1;FHL1;FHL1;FHL1;FHL1;FHL1;FHL1;FHL1	NM_001167819;NR_027621;NM_001159704;NM_001159701;NM_001159703;NM_001159702;NM_001159700;NM_001449;NM_001159701;NM_001159699
Pan sp.	cg23533179	0.763995	0.818559	0.729101	0.725195	0.87651	0.903717	0.863496	0.892005	-0.112515	-0.0851583	-0.134394	-0.166809	X	135583940	HTATSF1;HTATSF1	NM_014500;NM_001163280
Pan sp.	cg26598396	0.414961	0.276821	0.348265	0.378526	0.290937	0.192042	0.213191	0.20619	0.124024	0.0847787	0.135075	0.172337	X	136511135
Pan sp.	cg14933706	0.278011	0.173055	0.246983	0.224814	0.10763	0.10524	0.100282	0.0807666	0.17038	0.0678149	0.1467	0.144047	X	139584816
Pan sp.	cg01530162	0.344996	0.256431	0.351173	0.302566	0.146259	0.157721	0.211867	0.110414	0.198738	0.0987094	0.139306	0.192152	X	139589424
Pan sp.	cg02366635	0.91624	0.94838	0.933287	0.96475	0.758297	0.879183	0.826306	0.852291	0.157943	0.0691972	0.10698	0.112458	X	149840937	MTM1	NM_000252
Pan sp.	cg05906362	0.307944	0.131511	0.189218	0.183649	0.108685	0.081335	0.0585806	0.0679387	0.199259	0.0501756	0.130638	0.115711	X	153192754	ARHGAP4;ARHGAP4	NM_001666;NM_001164741
Pan sp.	cg11138004	0.944745	0.950143	0.938968	0.963506	0.83521	0.879502	0.838268	0.846066	0.109535	0.0706412	0.1007	0.117439	X	154283466	FUNDC2	NM_023934
Gorilla sp.	cg09354838	0.906741	0.731333	0.656427	0.746157	0.778217	0.624318	0.61279	0.530392	0.128523	0.107015	0.0436372	0.215764	X	3635201
Gorilla sp.	cg03332892	0.700377	0.599521	0.774772	0.692169	0.835004	0.873625	0.873702	0.857525	-0.134628	-0.274104	-0.0989303	-0.165357	X	9980397
Gorilla sp.	cg05371395	0.210025	0.182697	0.171831	0.200432	0.106912	0.0823753	0.0925954	0.0718222	0.103114	0.100322	0.0792355	0.12861	X	12156894	FRMPD4;FRMPD4	NM_014728;NM_014728
Gorilla sp.	cg19144013	0.248346	0.247854	0.253543	0.315295	0.105604	0.092388	0.158242	0.178153	0.142742	0.155466	0.0953012	0.137143	X	15511746	PIR;PIR	NM_001018109;NM_003662
Gorilla sp.	cg03733831	0.57027	0.515943	0.554763	0.441086	0.847064	0.736555	0.589398	0.647445	-0.276794	-0.220612	-0.0346349	-0.206359	X	17653562	NHS;NHS;NHS	NM_001136024;NM_001136024;NM_198270
Gorilla sp.	cg26929239	0.641127	0.585464	0.732625	0.750994	0.788518	0.851285	0.705432	0.880162	-0.147392	-0.265821	0.0271936	-0.129168	X	18709204	PPEF1;PPEF1;PPEF1;PPEF1;PPEF1;PPEF1	NM_152224;NM_152226;NM_006240;NM_152224;NM_152226;NM_006240
Gorilla sp.	cg18811184	0.717473	0.737391	0.761018	0.666758	0.834302	0.863032	0.740703	0.806697	-0.116829	-0.12564	0.0203147	-0.139939	X	18720556	PPEF1;PPEF1;PPEF1	NM_152226;NM_152224;NM_006240
Gorilla sp.	cg07115116	0.930635	0.892314	0.658861	0.94855	0.772993	0.758556	0.562063	0.561513	0.157642	0.133758	0.0967984	0.387037	X	20154230	SCARNA9L;EIF1AX	NR_023358;NM_001412
Gorilla sp.	cg13859943	0.719372	0.666779	0.745457	0.611749	0.838189	0.859114	0.706938	0.719276	-0.118817	-0.192335	0.038519	-0.107527	X	21670281	CNKSR2;CNKSR2	NM_014927;NM_001168647
Gorilla sp.	cg10789170	0.514244	0.55717	0.627873	0.422112	0.684472	0.687622	0.560028	0.529494	-0.170228	-0.130452	0.0678449	-0.107382	X	21762904	SMPX	NM_014332
Gorilla sp.	cg25231425	0.920978	0.962122	0.755457	0.00980392	0.763329	0.859053	0.664749	0.416127	0.157649	0.10307	0.0907088	-0.406323	X	23016709	DDX53	NM_182699
Gorilla sp.	cg18230558	0.307663	0.299057	0.23306	0.357283	0.128646	0.113243	0.150072	0.133021	0.179016	0.185815	0.0829885	0.224262	X	28605584	IL1RAPL1	NM_014271
Gorilla sp.	cg21252909	0.431447	0.4196	0.389798	0.455116	0.278143	0.205056	0.298615	0.267489	0.153304	0.214544	0.0911832	0.187627	X	30326328	NR0B1	NM_000475
Gorilla sp.	cg03252296	0.559324	0.602303	0.667063	0.587591	0.707885	0.7657	0.664069	0.692765	-0.148561	-0.163397	0.00299349	-0.105174	X	31283706	DMD;DMD;DMD;DMD;DMD;DMD;DMD;DMD;DMD;DMD;DMD;DMD;DMD;DMD;DMD;DMD;DMD;DMD	NM_004013;NM_004023;NM_004009;NM_004015;NM_004011;NM_004017;NM_004016;NM_004021;NM_004014;NM_004007;NM_004006;NM_004010;NM_004019;NM_004022;NM_004012;NM_004020;NM_000109;NM_004018
Gorilla sp.	cg17137203	0.373511	0.279477	0.199663	0.265806	0.17614	0.139056	0.171498	0.165464	0.197371	0.140422	0.0281655	0.100342	X	47078636	CDK16;CDK16	NM_033018;NM_006201
Gorilla sp.	cg17732141	0.678182	0.60061	0.467763	0.712958	0.505016	0.494016	0.481076	0.502545	0.173166	0.106594	-0.0133128	0.210413	X	48694446	PCSK1N	NM_013271
Gorilla sp.	cg10710494	0.705828	0.719007	0.735833	0.70183	0.841507	0.863352	0.780936	0.80947	-0.135679	-0.144345	-0.0451032	-0.107641	X	49017493
Gorilla sp.	cg03675615	0.607317	0.591815	0.438099	0.397704	0.726299	0.810482	0.520883	0.564377	-0.118982	-0.218667	-0.082784	-0.166673	X	49593824	PAGE4	NM_007003
Gorilla sp.	cg14930000	0.635712	0.641162	0.614475	0.618276	0.808218	0.835416	0.667208	0.796815	-0.172506	-0.194254	-0.0527329	-0.178539	X	53028582
Gorilla sp.	cg11472424	0.641661	0.634253	0.685883	0.437382	0.81631	0.835202	0.760281	0.586965	-0.174649	-0.200949	-0.0743973	-0.149582	X	55020450	PFKFB1;PFKFB1	NM_002625;NM_002625
Gorilla sp.	cg11871337	0.631227	0.599466	0.631039	0.663127	0.814657	0.850731	0.730886	0.830176	-0.18343	-0.251265	-0.0998476	-0.167049	X	57017815	SPIN3;SPIN3	NR_027139;NM_001010862
Gorilla sp.	cg08728127	0.330764	0.332379	0.31462	0.353581	0.163182	0.0983344	0.236541	0.109811	0.167581	0.234044	0.0780788	0.24377	X	67913300	STARD8;STARD8;STARD8	NM_001142504;NM_014725;NM_001142503
Gorilla sp.	cg17726418	0.551336	0.571758	0.412242	0.604845	0.706871	0.764436	0.501562	0.716065	-0.155535	-0.192678	-0.0893201	-0.11122	X	68285895
Gorilla sp.	cg14745824	0.703144	0.726349	0.720167	0.745378	0.824737	0.848634	0.728532	0.861257	-0.121594	-0.122285	-0.00836522	-0.115879	X	68979753	EDA;EDA;EDA;EDA;EDA	NM_001005612;NM_001399;NM_001005609;NM_001005615;NM_001005610
Gorilla sp.	cg09614279	0.594414	0.6097	0.711555	0.517565	0.694897	0.7694	0.779294	0.692187	-0.100483	-0.1597	-0.0677387	-0.174622	X	84189578	UBE2DNL	NR_024062
Gorilla sp.	cg04704683	0.498204	0.462955	0.487789	0.439596	0.643322	0.600118	0.493032	0.539965	-0.145117	-0.137163	-0.00524274	-0.100369	X	84634308	POF1B	NM_024921
Gorilla sp.	cg01353903	0.386135	0.33429	0.363691	0.349009	0.207355	0.211777	0.303263	0.242015	0.17878	0.122512	0.0604283	0.106994	X	99662650	PCDH19;PCDH19	NM_001105243;NM_020766
Gorilla sp.	cg13340269	0.295259	0.264883	0.271426	0.274435	0.138203	0.152432	0.190682	0.11466	0.157056	0.112451	0.0807442	0.159775	X	100333778	TMEM35	NM_021637
Gorilla sp.	cg21330407	0.875183	0.873645	0.862106	0.914983	0.73817	0.770226	0.795063	0.792058	0.137013	0.103419	0.0670424	0.122925	X	100548103	TAF7L	NM_024885
Gorilla sp.	cg09284509	0.343174	0.302444	0.503589	0.220651	0.526414	0.490176	0.465899	0.491706	-0.18324	-0.187732	0.0376908	-0.271055	X	101315666
Gorilla sp.	cg05450314	0.641873	0.709049	0.72086	0.841153	0.352285	0.578986	0.636778	0.689563	0.289588	0.130063	0.0840818	0.15159	X	101968430	GPRASP2;GPRASP2	NM_138437;NM_001004051
Gorilla sp.	cg05193067	0.494059	0.423313	0.440348	0.410169	0.712633	0.724321	0.520444	0.592412	-0.218574	-0.301007	-0.0800963	-0.182243	X	102602623
Gorilla sp.	cg00615794	0.172396	0.11062	0.18496	0.103527	0.283218	0.213608	0.167952	0.224337	-0.110822	-0.102988	0.0170081	-0.12081	X	102943966	MORF4L2;MORF4L2;MORF4L2;MORF4L2;MORF4L2;MORF4L2;MORF4L2;MORF4L2	NM_001142419;NM_001142432;NM_001142427;NM_001142431;NM_001142422;NM_001142420;NM_001142428;NM_001142421
Gorilla sp.	cg03788610	0.712865	0.770544	0.836875	0.785054	0.852259	0.881165	0.851545	0.889138	-0.139393	-0.110621	-0.0146696	-0.104085	X	102984217	GLRA4	NM_001024452
Gorilla sp.	cg10474871	0.538712	0.539234	0.496197	0.344871	0.720184	0.696702	0.580521	0.480773	-0.181472	-0.157468	-0.084324	-0.135902	X	103815487	IL1RAPL2	NM_017416
Gorilla sp.	cg05177544	0.579946	0.505171	0.688437	0.422225	0.759426	0.727191	0.733867	0.572602	-0.17948	-0.22202	-0.0454299	-0.150377	X	106245868
Gorilla sp.	cg06455967	0.251375	0.238498	0.214428	0.239947	0.107828	0.111753	0.133359	0.109788	0.143547	0.126745	0.0810689	0.13016	X	110187421	PAK3;PAK3	NM_001128167;NM_001128166
Gorilla sp.	cg24149658	0.578054	0.533433	0.554212	0.60396	0.766226	0.732532	0.514584	0.71856	-0.188172	-0.1991	0.0396281	-0.1146	X	110513817	CAPN6	NM_014289
Gorilla sp.	cg22799132	0.310935	0.308089	0.287741	0.31014	0.164105	0.174298	0.211164	0.0746999	0.146831	0.133791	0.0765766	0.23544	X	111325495	TRPC5;ZCCHC16;TRPC5	NM_012471;NM_001004308;NM_012471
Gorilla sp.	cg20344820	0.581846	0.537849	0.530073	0.509456	0.751046	0.708036	0.626354	0.646972	-0.1692	-0.170188	-0.0962816	-0.137515	X	114058123	HTR2C;MIR448	NM_000868;NR_029955
Gorilla sp.	cg19355555	0.372683	0.353636	0.384204	0.418708	0.181237	0.220442	0.360139	0.298436	0.191446	0.133194	0.024065	0.120272	X	114468681	LRCH2	NM_020871
Gorilla sp.	cg16803185	0.651101	0.518937	0.589349	0.531515	0.828956	0.685413	0.659599	0.70575	-0.177855	-0.166476	-0.0702496	-0.174236	X	114876128	PLS3;PLS3	NM_005032;NM_001136025
Gorilla sp.	cg03944921	0.555457	0.591711	0.00567544	0.531985	0.0518813	0.0861045	0.0517916	0.0546457	0.503576	0.505607	-0.0461162	0.477339	X	117479980	WDR44	NM_019045
Gorilla sp.	cg19732480	0.409582	0.455791	0.670448	0.428811	0.0670569	0.0781207	0.605524	0.0788208	0.342525	0.377671	0.0649239	0.34999	X	119378837	CXorf42	NR_027131
Gorilla sp.	cg05789980	0.407213	0.34615	0.567794	0.408095	0.306999	0.121839	0.661971	0.294906	0.100214	0.224311	-0.0941767	0.113189	X	119442797	FAM70A;FAM70A;FAM70A	NM_017938;NM_001104544;NM_001104545
Gorilla sp.	cg08760398	0.471267	0.416063	0.730971	0.474789	0.21467	0.14387	0.751993	0.316613	0.256597	0.272192	-0.0210224	0.158176	X	119442971	FAM70A;FAM70A;FAM70A	NM_017938;NM_001104544;NM_001104545
Gorilla sp.	cg10425032	0.265506	0.24474	0.156306	0.183728	0.0886786	0.0763575	0.0622553	0.0567532	0.176828	0.168383	0.0940506	0.126975	X	119694959	CUL4B;CUL4B	NM_003588;NM_001079872
Gorilla sp.	cg24113411	0.930733	0.944015	0.961627	0.959665	0.767346	0.825366	0.885697	0.776596	0.163387	0.118649	0.0759296	0.183069	X	119737351	MCTS1;MCTS1	NM_001137554;NM_014060
Gorilla sp.	cg23499980	0.272596	0.241064	0.222887	0.262444	0.118489	0.0939896	0.126912	0.0797933	0.154107	0.147074	0.0959758	0.182651	X	122319148	GRIA3;GRIA3	NM_007325;NM_000828
Gorilla sp.	cg26519783	0.166694	0.166052	0.105437	0.193326	0.0540052	0.048192	0.0353297	0.0432062	0.112689	0.11786	0.0701071	0.15012	X	123093616	STAG2	NM_001042749
Gorilla sp.	cg03121419	0.617265	0.656871	0.73679	0.600409	0.790485	0.81583	0.758328	0.724287	-0.173219	-0.158959	-0.021538	-0.123878	X	125687720	DCAF12L1	NM_178470
Gorilla sp.	cg21700475	0.677089	0.717217	0.757393	0.675021	0.849399	0.879327	0.817879	0.805206	-0.172311	-0.16211	-0.0604851	-0.130185	X	129519560	GPR119	NM_178471
Gorilla sp.	cg00809111	0.351739	0.30891	0.265538	0.35587	0.14516	0.159346	0.192929	0.224246	0.206579	0.149564	0.0726086	0.131624	X	130192134	FLJ30058	NM_144967
Gorilla sp.	cg20465655	0.505529	0.39297	0.449915	0.457146	0.656253	0.553794	0.460617	0.598387	-0.150723	-0.160823	-0.0107019	-0.141241	X	132095282	HS6ST2;HS6ST2;HS6ST2;HS6ST2	NM_001077188;NM_147175;NM_147175;NM_001077188
Gorilla sp.	cg02836821	0.643326	0.547832	0.49176	0.482236	0.768541	0.732203	0.531401	0.593696	-0.125215	-0.184371	-0.0396408	-0.11146	X	132095360	HS6ST2;HS6ST2;HS6ST2;HS6ST2	NM_001077188;NM_147175;NM_147175;NM_001077188
Gorilla sp.	cg12462026	0.64178	0.593255	0.631472	0.617488	0.795743	0.773888	0.654944	0.772305	-0.153963	-0.180633	-0.0234722	-0.154817	X	132096018	HS6ST2;HS6ST2	NM_001077188;NM_147175
Gorilla sp.	cg06431415	0.539831	0.433543	0.397717	0.394011	0.769216	0.67571	0.440324	0.533843	-0.229385	-0.242167	-0.0426065	-0.139832	X	133115985	GPC3;GPC3;GPC3;GPC3	NM_001164617;NM_001164618;NM_001164619;NM_004484
Gorilla sp.	cg04843066	0.0053243	0.053033	0.0627041	0.00467938	0.241507	0.166032	0.150164	0.154816	-0.236182	-0.112999	-0.0874594	-0.150136	X	134654334	DDX26B	NM_182540
Gorilla sp.	cg01523865	0.388296	0.319934	0.299135	0.392412	0.245066	0.192198	0.210926	0.200151	0.143229	0.127736	0.0882092	0.19226	X	136651179	ZIC3	NM_003413
Gorilla sp.	cg26943822	0.395899	0.368722	0.425913	0.489533	0.222926	0.222863	0.408387	0.15516	0.172973	0.14586	0.0175261	0.334374	X	142723713	SLITRK4	NM_173078
Gorilla sp.	cg14533133	0.485244	0.410123	0.486902	0.468442	0.253636	0.242632	0.413193	0.258734	0.231607	0.167491	0.0737093	0.209707	X	144902897	SLITRK2;SLITRK2;SLITRK2;SLITRK2;SLITRK2;SLITRK2;SLITRK2;SLITRK2;SLITRK2	NM_001144009;NM_001144010;NM_001144008;NM_001144006;NM_001144003;NM_032539;NM_001144005;NM_001144007;NM_001144004
Gorilla sp.	cg01847754	0.619339	0.635027	0.639575	0.588069	0.781987	0.781407	0.678456	0.688668	-0.162647	-0.14638	-0.0388807	-0.100599	X	144909347	CXorf1	NM_004709
Gorilla sp.	cg09018810	0.464893	0.320752	0.0829458	0.474447	0.0272918	0.0335003	0.017538	0.0401863	0.437601	0.287252	0.0654077	0.434261	X	148586931	IDS;IDS;IDS	NM_006123;NM_000202;NM_001166550
Gorilla sp.	cg02589074	0.465554	0.438517	0.271456	0.518984	0.258558	0.197336	0.209756	0.217037	0.206996	0.241181	0.0616998	0.301946	X	148586938	IDS;IDS;IDS	NM_006123;NM_000202;NM_001166550
Gorilla sp.	cg24706857	0.397824	0.534344	0.412701	0.265398	0.602728	0.707186	0.400486	0.3741	-0.204905	-0.172842	0.0122153	-0.108701	X	150859549
Gorilla sp.	cg12720637	0.443145	0.388246	0.432422	0.400234	0.213117	0.170536	0.336009	0.199881	0.230028	0.21771	0.0964128	0.200354	X	151619769	GABRA3;GABRA3	NM_000808;NM_000808
Gorilla sp.	cg08992687	0.913364	0.879985	0.83898	0.823135	0.790226	0.778327	0.816976	0.659961	0.123138	0.101658	0.0220031	0.163174	X	152165889
Gorilla sp.	cg27394478	0.76061	0.67576	0.728004	0.635758	0.871496	0.861108	0.714037	0.797088	-0.110887	-0.185349	0.013967	-0.16133	X	152683703	ZFP92	NM_001136273
Gorilla sp.	cg12051064	0.535672	0.51333	0.451752	0.491905	0.759271	0.738111	0.463126	0.615711	-0.2236	-0.224782	-0.0113738	-0.123806	X	152847462	ATP2B3;ATP2B3	NM_021949;NM_001001344
Gorilla sp.	cg13823441	0.292503	0.153355	0.125691	0.147439	0.0585924	0.0447778	0.0335461	0.0473889	0.233911	0.108577	0.0921453	0.10005	X	153029669	PLXNB3;PLXNB3;PLXNB3;PLXNB3	NM_001163257;NM_005393;NM_001163257;NM_005393
Gorilla sp.	cg17619403	0.294835	0.210324	0.155543	0.238029	0.104471	0.0992131	0.0693597	0.112781	0.190364	0.111111	0.0861828	0.125248	X	153194020
Gorilla sp.	cg26540943	0.406811	0.40138	0.0413812	0.161027	0.0240076	0.0383106	0.020904	0.0224877	0.382804	0.363069	0.0204772	0.138539	X	154842296	TMLHE	NM_018196
Pongo sp.	cg19246080	0.904599	0.959645	0.87557	0.960847	0.718251	0.635111	0.619737	0.904323	0.186348	0.324534	0.255833	0.0565236	X	2825439	ARSD	NM_001669
Pongo sp.	cg05283871	0.927048	0.969485	0.96623	0.911475	0.77164	0.866936	0.86533	0.875222	0.155409	0.102548	0.1009	0.0362531	X	7896360	PNPLA4;PNPLA4	NM_001142389;NM_004650
Pongo sp.	cg04553232	0.134675	0.0478341	0.0753805	0.112571	0.269468	0.27456	0.21734	0.158047	-0.134793	-0.226726	-0.141959	-0.0454761	X	8700576	KAL1	NM_000216
Pongo sp.	cg07874284	0.3326	0.370655	0.399798	0.0453632	0.0783947	0.100826	0.0623691	0.121244	0.254206	0.26983	0.337429	-0.0758812	X	12809156	PRPS2;PRPS2	NM_002765;NM_001039091
Pongo sp.	cg04488527	0.484715	0.472822	0.4538	0.471214	0.328293	0.338233	0.342017	0.476073	0.156422	0.134588	0.111783	-0.00485863	X	21675867	KLHL34	NM_153270
Pongo sp.	cg01134497	0.728099	0.679476	0.644046	0.807625	0.856483	0.840691	0.856453	0.838187	-0.128383	-0.161215	-0.212408	-0.0305619	X	27999627	DCAF8L1	NM_001017930
Pongo sp.	cg03662494	0.0569734	0.025376	0.0345422	0.0286934	0.175792	0.147658	0.181535	0.107999	-0.118819	-0.122282	-0.146992	-0.0793053	X	39958956	BCOR;BCOR	NM_001123384;NM_001123383
Pongo sp.	cg26039926	9.76646412904269e-05	0.0352258	0.140934	0.000121067	0.112764	0.148185	0.26592	0.0298098	-0.112666	-0.112959	-0.124986	-0.0296888	X	40945750	USP9X;USP9X	NM_001039590;NM_001039591
Pongo sp.	cg06526829	0.270273	0.202759	0.280337	0.115511	0.0664013	0.0618843	0.0734907	0.03655	0.203871	0.140875	0.206846	0.0789613	X	48828070	KCND1;KCND1	NM_004979;NM_004979
Pongo sp.	cg01195014	0.444894	0.303476	0.442829	0.0814767	0.078648	0.083548	0.0773429	0.0641154	0.366246	0.219928	0.365486	0.0173613	X	51546668	MAGED1	NM_001005332
Pongo sp.	cg07055143	0.66433	0.691981	0.631412	0.858932	0.844096	0.799888	0.852932	0.842956	-0.179766	-0.107907	-0.22152	0.0159767	X	55477154	MAGEH1	NM_014061
Pongo sp.	cg02492740	0.384377	0.26604	0.277066	0.194878	0.0967557	0.0991338	0.0790805	0.124997	0.287621	0.166907	0.197986	0.069881	X	56590362	UBQLN2	NM_013444
Pongo sp.	cg17074762	0.279721	0.288052	0.287841	0.420098	0.179335	0.155664	0.133104	0.476439	0.100385	0.132388	0.154736	-0.0563417	X	68052208	EFNB1	NM_004429
Pongo sp.	cg14696586	0.904182	0.9425	0.944744	0.956093	0.746846	0.834252	0.815119	0.857771	0.157337	0.108249	0.129625	0.0983224	X	70765763	OGT;OGT;BCYRN1	NM_181672;NM_181673;NR_001568
Pongo sp.	cg16426291	0.710421	0.729904	0.678038	0.76809	0.84377	0.869341	0.874605	0.861961	-0.133349	-0.139437	-0.196568	-0.0938706	X	71793639	HDAC8;HDAC8;HDAC8;HDAC8;HDAC8;HDAC8	NM_018486;NM_001166419;NM_001166422;NM_001166420;NM_001166448;NM_001166418
Pongo sp.	cg01473187	0.718321	0.715407	0.745658	0.703954	0.829239	0.842319	0.85017	0.802809	-0.110918	-0.126912	-0.104512	-0.0988553	X	99891162	TSPan sp.6	NM_003270
Pongo sp.	cg11663393	0.433308	0.405408	0.338764	0.415793	0.0140517	0.0204652	0.0154648	0.373837	0.419256	0.384943	0.323299	0.0419558	X	100663213	HNRNPH2;GLA;HNRNPH2;HNRNPH2;HNRNPH2	NM_001032393;NM_000169;NM_001032393;NM_019597;NM_019597
Pongo sp.	cg07469105	0.590309	0.596068	0.702546	0.695529	0.457184	0.476558	0.585717	0.684372	0.133125	0.11951	0.11683	0.0111575	X	101772034	TMSB15A	NM_021992
Pongo sp.	cg08681413	0.45027	0.475101	0.394998	0.590976	0.221233	0.309979	0.250951	0.544258	0.229037	0.165123	0.144047	0.0467182	X	105969177	RNF128;RNF128	NM_194463;NM_024539
Pongo sp.	cg13397632	0.378534	0.401724	0.355198	0.335664	0.111588	0.183641	0.192217	0.256262	0.266947	0.218084	0.162981	0.0794018	X	106750861
Pongo sp.	cg18396637	0.708499	0.706523	0.692689	0.937508	0.905931	0.916582	0.878272	0.848765	-0.197432	-0.210059	-0.185583	0.0887432	X	107016227	TSC22D3	NM_198057
Pongo sp.	cg11703139	0.652711	0.622434	0.535879	0.672925	0.822553	0.741123	0.712504	0.740841	-0.169843	-0.118688	-0.176625	-0.0679162	X	108725433	GUCY2F	NM_001522
Pongo sp.	cg23644934	0.644618	0.684076	0.626038	0.815891	0.863557	0.88857	0.738687	0.875652	-0.21894	-0.204494	-0.112649	-0.059761	X	109763406	TDGF3	NR_002718
Pongo sp.	cg23476908	0.7317	0.66675	0.705293	0.768457	0.852661	0.820779	0.860904	0.838041	-0.120961	-0.154028	-0.155611	-0.0695834	X	110365603	PAK3;PAK3;PAK3;PAK3;PAK3;PAK3	NM_001128168;NM_001128166;NM_001128172;NM_001128167;NM_001128173;NM_002578
Pongo sp.	ch.X.112318143R	0.043484	0.000572211	0.0131584	0.000571417	0.157612	0.129782	0.117661	0.0726605	-0.114128	-0.12921	-0.104502	-0.0720891	X	112431487
Pongo sp.	cg05895666	0.288525	0.282134	0.374483	0.134204	0.106688	0.117008	0.15568	0.0797502	0.181837	0.165126	0.218803	0.0544539	X	118532787	SLC25A43	NM_145305
Pongo sp.	cg13532816	0.394747	0.324299	0.362202	0.0555013	0.0204483	0.0329175	0.0431048	0.0342792	0.374299	0.291381	0.319097	0.0212221	X	128674686	OCRL;OCRL	NM_000276;NM_001587
Pongo sp.	cg05548952	0.738416	0.643227	0.676447	0.618509	0.866277	0.862401	0.829448	0.644741	-0.127861	-0.219175	-0.153001	-0.0262324	X	129068271
Pongo sp.	cg00213805	0.302015	0.197501	0.24181	0.13834	0.0650868	0.0600462	0.0415889	0.0394141	0.236929	0.137455	0.200221	0.0989254	X	129300008	AIFM1;AIFM1;AIFM1;AIFM1	NM_145813;NM_004208;NM_001130847;NM_145812
Pongo sp.	cg09370051	0.337749	0.261484	0.311228	0.289094	0.0677873	0.065774	0.0722283	0.18982	0.269962	0.19571	0.239	0.0992745	X	131622892	MBNL3	NM_001170704
Pongo sp.	cg23647832	0.729366	0.623253	0.734282	0.776493	0.490293	0.510364	0.586328	0.75674	0.239074	0.112889	0.147954	0.0197532	X	132550830
Pongo sp.	cg21999614	0.580842	0.619938	0.614166	0.638366	0.131684	0.26677	0.250351	0.589958	0.449158	0.353168	0.363815	0.0484075	X	133371717	CCDC160	NM_001101357
Pongo sp.	cg07089438	0.94697	0.948611	0.934458	0.953586	0.843047	0.832466	0.831941	0.86329	0.103922	0.116145	0.102517	0.0902965	X	133988190	FAM122C;FAM122C	NM_138819;NM_001170779
Pongo sp.	cg10448608	0.521063	0.518067	0.570818	0.182345	0.131545	0.160445	0.456256	0.0964943	0.389518	0.357622	0.114563	0.0858502	X	144903748	SLITRK2;SLITRK2;SLITRK2;SLITRK2;SLITRK2;SLITRK2;SLITRK2;SLITRK2;SLITRK2	NM_001144006;NM_001144009;NM_001144007;NM_001144008;NM_001144003;NM_032539;NM_001144010;NM_001144005;NM_001144004
Pongo sp.	cg08823898	0.697825	0.738808	0.773525	0.811038	0.886389	0.901634	0.89274	0.779523	-0.188565	-0.162825	-0.119215	0.0315143	X	148587784	IDS;IDS;IDS	NM_001166550;NM_006123;NM_000202
Pongo sp.	cg03375088	0.555402	0.528375	0.569265	0.523476	0.670387	0.765985	0.730123	0.620085	-0.114985	-0.23761	-0.160858	-0.0966097	X	148712409	TMEM185A	NM_032508
Pongo sp.	cg05376895	0.740353	0.618312	0.561962	0.726694	0.639087	0.503023	0.340815	0.677809	0.101266	0.115289	0.221146	0.048885	X	152225366	PNMA3	NM_013364
Pongo sp.	cg13282942	0.44299	0.317025	0.27824	0.16844	0.115839	0.113772	0.102726	0.0994561	0.327151	0.203253	0.175514	0.0689842	X	153193523
Pongo sp.	cg03250911	0.221689	0.182197	0.152432	0.0728126	0.0771503	0.0551339	0.0401047	0.0461081	0.144538	0.127063	0.112327	0.0267045	X	153236396	HCFC1;HCFC1	NM_005334;NM_005334
Pongo sp.	cg08311689	0.945276	0.954499	0.97285	0.852719	0.816373	0.854056	0.868319	0.796166	0.128903	0.100443	0.104531	0.0565532	X	153735091	FAM3A;FAM3A;FAM3A;FAM3A;FAM3A	NM_021806;NM_001171133;NM_001171132;NR_033237;NM_001171134
Pongo sp.	cg24341236	0.373374	0.384436	0.372021	0.496472	0.0249794	0.0322293	0.0305765	0.420063	0.348394	0.352206	0.341444	0.0764086	X	154299853	BRCC3;MTCP1;MTCP1NB;BRCC3	NM_024332;NM_001018025;NM_001018024;NM_001018055
