# Supplementary material for: Dynamics of DNA Methylation in Recent Human and Great Ape Evolution
Source: PLoS Genet. 2013 Sep 5;9(9):e1003763. doi: 10.1371/journal.pgen.1003763 (PMC3764194; doi:10.1371/journal.pgen.1003763)
Supplement: Table S6 — 184 genes that show perfect conservation of amino acid sequence between human and chimpanzee, but which have significant epigenetic changes within their promoter regions. (XLS) [file pgen.1003763.s012.xls]

## Sheet: Sheet1
Table S6: 184 genes that show perfect conservation of amino acid sequence between human and chimp, but which have significant epigenetic changes.
Gene name	RefSeq	Number of amino acids in protein
NPPA	NM_006172	151
ORMDL3	NM_139280	153
C20orf79	NM_178483	156
ACP1	NM_007099	158
GADD45A	NM_001924	165
GEMIN6	NM_024775	167
PTN	NM_002825	168
COX4I1	NM_001861	169
C6orf136	NM_145029	172
CRYAA	NM_000394	173
EEF1E1	NM_004280	174
WRB	NM_004627	174
PNOC	NM_006228	176
PNOC	NM_006228	176
UBE2C	NM_007019	179
DUSP22	NM_020185	184
MBP	NM_002385	186
CIB1	NM_006384	191
BNIP3	NM_004052	194
RPL19	NM_000981	196
DUSP14	NM_007026	198
RANBP1	NM_002882	201
RANBP1	NM_002882	201
PSMB2	NM_002794	201
TWIST1	NM_000474	202
PPP1R1B	NM_032192	204
SOSTDC1	NM_015464	206
GDNF	NM_000514	211
FGF20	NM_019851	211
ATP5O	NM_001697	213
NACA	NM_005594	215
RAN	NM_006325	216
CALN1	NM_031468	219
KCNIP4	NM_147183	229
UBB	NM_018955	229
TK1	NM_003258	234
KCNMB2	NM_181361	235
KCNMB2	NM_181361	235
MMD	NM_012329	238
GAP43	NM_002045	238
SOD3	NM_003102	240
SNRPN	NM_022805	240
MBL2	NM_000242	248
HOXB9	NM_024017	250
FRG1	NM_004477	258
FRG1	NM_004477	258
CA3	NM_005181	260
GJB6	NM_006783	261
HOXC4	NM_153633	264
PSMA1	NM_148976	269
POLR2C	NM_032940	275
SDHB	NM_003000	280
FBXO27	NM_178820	283
AGPAT1	NM_032741	283
HLF	NM_002126	295
GNMT	NM_018960	295
PACRG	NM_152410	296
CNN1	NM_001299	297
TCEA2	NM_003195	299
TCEA2	NM_003195	299
PLEKHA3	NM_019091	300
SLC25A20	NM_000387	301
PPIE	NM_006112	301
PITX3	NM_005029	302
CYB5R1	NM_016243	305
PPP2CB	NM_004156	309
GAS2	NM_177553	313
GTF2B	NM_001514	316
MORF4L1	NM_006791	323
TACSTD2	NM_002353	324
PEG10	NM_015068	325
TRPM3	NM_024971	328
APBB2	NM_173075	330
HOXC13	NM_017410	330
CDK10	NM_003674	331
LDHC	NM_002301	332
ASB1	NM_016114	335
MEST	NM_002402	335
NFYC	NM_014223	335
MEST	NM_002402	335
KCNK1	NM_002245	336
RASSF6	NM_177532	337
ANXA2	NM_004039	339
SAE1	NM_005500	346
ATP6V0D1	NM_004691	351
PON3	NM_000940	354
SLC35D1	NM_015139	355
GPR6	NM_005284	362
ALDOA	NM_000034	364
SH3GLB1	NM_016009	365
ST13	NM_003932	369
PANK3	NM_024594	370
H2AFY2	NM_018649	372
SPOP	NM_003563	374
KCNJ15	NM_002243	375
B3GALT4	NM_003782	378
B3GALT4	NM_003782	378
LASS2	NM_181746	380
PPM1A	NM_177952	382
BBOX1	NM_003986	387
PCYT2	NM_002861	389
LTB4R2	NM_019839	389
FEZ1	NM_005103	392
GNAS	NM_000516	394
PHAX	NM_032177	394
GNAS	NM_000516	394
HS6ST1	NM_004807	401
GAS7	NM_005890	412
RUNX3	NM_004350	415
CSNK1D	NM_001893	415
CSNK1E	NM_001894	416
A2BP1	NM_145891	418
A2BP1	NM_145891	418
PSMD11	NM_002815	422
ESRRA	NM_004451	423
SH3BP5	NM_004844	425
DDB2	NM_000107	427
BAT1	NM_004640	428
PBX2	NM_002586	430
TEAD3	NM_003214	435
SGCE	NM_003919	437
SLC10A4	NM_152679	437
EDNRB	NM_000115	442
TUBB	NM_001069	445
PPP2R2B	NM_181676	446
RARB	NM_000965	448
CHRM1	NM_000738	460
GTF2H4	NM_001517	462
GABRG1	NM_173536	465
CHRM2	NM_000739	466
IRF6	NM_006147	467
PRPH	NM_006262	470
HTR2A	NM_000621	471
WARS	NM_004184	471
CNR1	NM_001840	472
HADHB	NM_000183	475
PPM1B	NM_002706	479
RUNX1	NM_001754	480
CUGBP1	NM_006560	482
ACVR1C	NM_145259	493
PSMD5	NM_005047	504
KCNG1	NM_002237	513
ARHGEF3	NM_019555	526
CCNL1	NM_020307	526
ARHGEF3	NM_019555	526
SLC1A4	NM_003038	532
TBX21	NM_013351	535
JUB	NM_032876	538
DCBLD1	NM_173674	539
PAK1	NM_002576	545
PAK1	NM_002576	545
COCH	NM_004086	550
HAS2	NM_005328	552
PXK	NM_017771	580
DYRK2	NM_006482	601
CACNB2	NM_000724	605
DTX1	NM_004416	620
PRLR	NM_000949	622
XPNPEP1	NM_020383	623
FBXO21	NM_033624	628
ALAS1	NM_000688	640
BRF1	NM_001519	677
FOXP1	NM_032682	677
KIFC3	NM_005550	694
PKP1	NM_000299	726
OSBPL9	NM_148909	746
VPS16	NM_022575	839
DNMT3B	NM_006892	853
EIF2C1	NM_012199	857
ABR	NM_021962	859
EIF2C3	NM_024852	860
OSBPL3	NM_015550	887
GRIA1	NM_000827	906
GRM4	NM_000841	912
SLC8A3	NM_183002	927
INPP4A	NM_001566	954
NEDD4L	NM_015277	955
GABBR1	NM_001470	961
DAB2IP	NM_032552	967
ATP1A2	NM_000702	1020
NRXN3	NM_004796	1061
BTAF1	NM_003972	1849
NAV1	NM_020443	1874
DSCAM	NM_001389	2012
