# Supplementary material for: Dynamics of DNA Methylation in Recent Human and Great Ape Evolution
Source: PLoS Genet. 2013 Sep 5;9(9):e1003763. doi: 10.1371/journal.pgen.1003763 (PMC3764194; doi:10.1371/journal.pgen.1003763)
Supplement: Table S7 — 184 genes that show perfect conservation of amino acid sequence between human and chimpanzee, but which have significant epigenetic changes within their promoter regions. (XLSX) [file pgen.1003763.s013.xlsx]

## Sheet: Hoja1
Table S7. GO terms significantly enriched associated with genes 184 genes conserved at amino acid level and chimpanzee, but which have significant epigenetic changes.
GO Term	Description	P-value	FDR q-value	Enrichment	Number of significant genes	Gene names hit
GO:0010467	gene expression	2.46e-05	0.248	2.57	23	[POLR2C - polymerase (rna) ii (dna directed) polypeptide c, 33kda, BRF1 - brf1 homolog, subunit of rna polymerase iii transcription initiation factor iiib (s. cerevisiae), PSMD5 - proteasome (prosome, macropain) 26s subunit, non-atpase, 5, NEDD4L - neural precursor cell expressed, developmentally down-regulated 4-like, e3 ubiquitin protein ligase, TEAD3 - tea domain family member 3, WARS - trypto…
GO:0090407	organophosphate biosynthetic process	6.3e-05	0.317	3.05	16	[AGPAT1 - 1-acylglycerol-3-phosphate o-acyltransferase 1 (lysophosphatidic acid acyltransferase, alpha), GNAS - gnas complex locus, INPP4A - inositol polyphosphate-4-phosphatase, type i, 107kda, PCYT2 - phosphate cytidylyltransferase 2, ethanolamine, ATP1A2 - atpase, na+/k+ transporting, alpha 2 polypeptide, SH3GLB1 - sh3-domain grb2-like endophilin b1, ALDOA - aldolase a, fructose-bisphosphate, …
GO:0006352	DNA-dependent transcription, initiation	0.000302	1	3.47	11	[UBB - ubiquitin b, PPM1A - protein phosphatase, mg2+/mn2+ dependent, 1a, NPPA - natriuretic peptide a, POLR2C - polymerase (rna) ii (dna directed) polypeptide c, 33kda, BRF1 - brf1 homolog, subunit of rna polymerase iii transcription initiation factor iiib (s. cerevisiae), GTF2B - general transcription factor iib, NEDD4L - neural precursor cell expressed, developmentally down-regulated 4-like, e…
GO:0006367	transcription initiation from RNA polymerase II promoter	0.000414	1	3.61	10	[UBB - ubiquitin b, PPM1A - protein phosphatase, mg2+/mn2+ dependent, 1a, NPPA - natriuretic peptide a, POLR2C - polymerase (rna) ii (dna directed) polypeptide c, 33kda, GTF2B - general transcription factor iib, NEDD4L - neural precursor cell expressed, developmentally down-regulated 4-like, e3 ubiquitin protein ligase, TEAD3 - tea domain family member 3, RARB - retinoic acid receptor, beta, ESRR…
GO:0090304	nucleic acid metabolic process	0.000441	0.889	1.5	57	[BNIP3 - bcl2/adenovirus e1b 19kda interacting protein 3, HLF - hepatic leukemia factor, GADD45A - growth arrest and dna-damage-inducible, alpha, MORF4L1 - mortality factor 4 like 1, DDB2 - damage-specific dna binding protein 2, 48kda, EIF2C1 - eukaryotic translation initiation factor 2c, 1, FOXP1 - forkhead box p1, PPP1R1B - protein phosphatase 1, regulatory (inhibitor) subunit 1b, PPIE - peptid…
GO:0006139	nucleobase-containing compound metabolic process	0.000579	0.972	1.44	64	[BNIP3 - bcl2/adenovirus e1b 19kda interacting protein 3, HLF - hepatic leukemia factor, GADD45A - growth arrest and dna-damage-inducible, alpha, ATP1A2 - atpase, na+/k+ transporting, alpha 2 polypeptide, MORF4L1 - mortality factor 4 like 1, DDB2 - damage-specific dna binding protein 2, 48kda, EIF2C1 - eukaryotic translation initiation factor 2c, 1, FOXP1 - forkhead box p1, PPP1R1B - protein phos…
GO:0009152	purine ribonucleotide biosynthetic process	0.000648	0.932	4.69	7	[NPPA - natriuretic peptide a, GNAS - gnas complex locus, PANK3 - pantothenate kinase 3, ATP1A2 - atpase, na+/k+ transporting, alpha 2 polypeptide, LDHC - lactate dehydrogenase c, ATP5O - atp synthase, h+ transporting, mitochondrial f1 complex, o subunit, ALDOA - aldolase a, fructose-bisphosphate]
GO:0006754	ATP biosynthetic process	0.000687	0.865	9.39	4	[ATP1A2 - atpase, na+/k+ transporting, alpha 2 polypeptide, LDHC - lactate dehydrogenase c, ATP5O - atp synthase, h+ transporting, mitochondrial f1 complex, o subunit, ALDOA - aldolase a, fructose-bisphosphate]
GO:0006164	purine nucleotide biosynthetic process	0.000722	0.808	4.61	7	[NPPA - natriuretic peptide a, GNAS - gnas complex locus, PANK3 - pantothenate kinase 3, ATP1A2 - atpase, na+/k+ transporting, alpha 2 polypeptide, LDHC - lactate dehydrogenase c, ATP5O - atp synthase, h+ transporting, mitochondrial f1 complex, o subunit, ALDOA - aldolase a, fructose-bisphosphate]
GO:0046483	heterocycle metabolic process	0.000803	0.809	1.41	66	[BNIP3 - bcl2/adenovirus e1b 19kda interacting protein 3, HLF - hepatic leukemia factor, GADD45A - growth arrest and dna-damage-inducible, alpha, ATP1A2 - atpase, na+/k+ transporting, alpha 2 polypeptide, MORF4L1 - mortality factor 4 like 1, DDB2 - damage-specific dna binding protein 2, 48kda, EIF2C1 - eukaryotic translation initiation factor 2c, 1, FOXP1 - forkhead box p1, PPP1R1B - protein phos…
GO:0006725	cellular aromatic compound metabolic process	0.00083	0.76	1.41	66	[BNIP3 - bcl2/adenovirus e1b 19kda interacting protein 3, HLF - hepatic leukemia factor, GADD45A - growth arrest and dna-damage-inducible, alpha, ATP1A2 - atpase, na+/k+ transporting, alpha 2 polypeptide, MORF4L1 - mortality factor 4 like 1, DDB2 - damage-specific dna binding protein 2, 48kda, EIF2C1 - eukaryotic translation initiation factor 2c, 1, FOXP1 - forkhead box p1, PPP1R1B - protein phos…
